# Supplementary material for: Bis{μ-1,3-bis­[(benzimidazol-1-yl)meth­yl]benzene-κ2 N 3:N 3′}bis­[dichloridozinc(II)] dimethyl­formamide disolvate
Source: Acta Crystallogr Sect E Struct Rep Online. 2009 May 7;65(Pt 6):m613. doi: 10.1107/S1600536809015943 (PMC2969561; doi:10.1107/S1600536809015943)
Supplement: Supplementary file 2 [file e-65-0m613-Isup2.hkl]

# 
# h,k,l, Fc-squared, Fo-squared, sigma(Fo-squared) and status flag 
# 
data_I
_shelx_title '  C2/c' 
_shelx_refln_list_code          4 
_shelx_F_calc_maximum      453.81 
_exptl_crystal_F_000      2256.00 
_reflns_d_resolution_high  0.7696 
 
loop_ 
 _symmetry_equiv_pos_as_xyz 
 'x, y, z' 
 '-x, y, -z+1/2' 
 'x+1/2, y+1/2, z' 
 '-x+1/2, y+1/2, -z+1/2' 
 '-x, -y, -z' 
 'x, -y, z-1/2' 
 '-x+1/2, -y+1/2, -z' 
 'x+1/2, -y+1/2, z-1/2' 
 
_cell_length_a    24.0069 
_cell_length_b     9.8217 
_cell_length_c    23.9723 
_cell_angle_alpha  90.000 
_cell_angle_beta  117.695 
_cell_angle_gamma  90.000 
 
_shelx_F_squared_multiplier     1.000 
 
loop_ 
 _refln_index_h 
 _refln_index_k 
 _refln_index_l 
 _refln_F_squared_calc 
 _refln_F_squared_meas 
 _refln_F_squared_sigma 
 _refln_observed_status 
   2   0   0    33244.89    36514.66    600.94 o 
   4   0   0     9850.08     9204.79    264.60 o 
   6   0   0     4057.21     3043.88    144.60 o 
   8   0   0     1988.33     2310.30    143.54 o 
  10   0   0    11246.66    10545.60    370.50 o 
  12   0   0      569.66      465.19     97.28 o 
  14   0   0     7754.60     7930.85    346.73 o 
  16   0   0    23656.08    22887.60    739.90 o 
  18   0   0     3569.34     3444.75    265.09 o 
  20   0   0    33610.48    30468.40    979.35 o 
  22   0   0    14516.78    14784.23    622.78 o 
  24   0   0    15763.32    16535.24    701.69 o 
  26   0   0     2980.77     2736.17    312.45 o 
   1   1   0    17118.12    17320.38    240.04 o 
   3   1   0     3013.56     2941.66     92.87 o 
   5   1   0     8643.80     9887.39    218.54 o 
   7   1   0    12931.15    12637.15    178.15 o 
   9   1   0     1373.56     1432.89     70.81 o 
  11   1   0     1155.02     1307.23     75.95 o 
  13   1   0      428.58      491.42     80.52 o 
  15   1   0       29.25      -10.07     97.73 o 
  17   1   0       18.30      155.00    151.81 o 
  19   1   0      208.67       93.10     80.33 o 
  21   1   0      818.66      850.37    126.32 o 
  23   1   0       22.63      247.17    104.72 o 
  25   1   0       16.64       45.63     96.75 o 
  27   1   0       43.41       68.72    120.80 o 
   0   2   0   205945.30   204603.22   2615.37 o 
   2   2   0     2168.23     2361.38     80.25 o 
   4   2   0    18705.73    17650.13    232.40 o 
   6   2   0    69812.38    70654.08    828.65 o 
   8   2   0    25565.57    24557.47    333.10 o 
  10   2   0    91127.57    88705.73   1219.22 o 
  12   2   0    38630.94    36192.66    571.20 o 
  14   2   0    14732.22    14339.63    296.59 o 
  16   2   0     3641.03     3568.58    146.75 o 
  18   2   0     6103.94     6167.73    245.41 o 
  20   2   0     2964.63     2655.86    178.50 o 
  22   2   0     4293.71     4279.33    415.26 o 
  24   2   0     4553.65     4680.12    344.26 o 
  26   2   0     5424.95     5743.91    337.25 o 
   1   3   0    37342.87    38893.63    481.74 o 
   3   3   0        0.06       15.36     29.73 o 
   5   3   0      602.19      526.60     60.51 o 
   7   3   0     4357.00     3609.04    146.11 o 
   9   3   0      731.58      740.91     49.82 o 
  11   3   0     2047.62     2094.89     83.31 o 
  13   3   0     4017.78     3940.53    122.06 o 
  15   3   0     4552.11     4764.52    170.81 o 
  17   3   0     1110.98     1099.75     84.11 o 
  19   3   0     3691.97     3871.61    147.54 o 
  21   3   0       79.18      223.70    107.87 o 
  23   3   0       50.02      102.78    103.40 o 
  25   3   0      188.24       59.34    120.62 o 
   0   4   0    44905.84    42484.11    600.90 o 
   2   4   0    25690.31    26783.58    313.25 o 
   4   4   0    16829.47    17452.60    296.34 o 
   6   4   0    30460.61    29620.42    463.22 o 
   8   4   0    17855.26    15925.41    299.09 o 
  10   4   0    38851.32    38939.08    610.98 o 
  12   4   0    39289.35    38197.24    521.10 o 
  14   4   0    11769.55    11614.13    233.60 o 
  16   4   0     2916.56     2941.39    142.39 o 
  18   4   0     6326.29     6052.09    314.94 o 
  20   4   0     5715.20     5295.85    338.34 o 
  22   4   0     2671.15     2872.68    218.42 o 
  24   4   0     4095.22     3942.15    259.65 o 
  26   4   0     2924.87     3107.90    254.11 o 
   1   5   0      980.92     1049.38     60.59 o 
   3   5   0      369.99      316.56     35.63 o 
   5   5   0     7480.77     7639.16    228.37 o 
   7   5   0      610.87      795.35     71.37 o 
   9   5   0     2282.95     2429.59    133.00 o 
  11   5   0      167.51      201.38     62.67 o 
  13   5   0     4982.87     5020.43    238.85 o 
  15   5   0    12822.81    12588.68    313.90 o 
  17   5   0        4.80      -35.76     68.58 o 
  19   5   0       21.14       16.91     85.04 o 
  21   5   0     1072.91     1258.55    140.69 o 
  23   5   0      147.10       -9.72     97.36 o 
  25   5   0      979.43      808.56    171.33 o 
   0   6   0    15586.00    13469.81    313.19 o 
   2   6   0    63544.80    62122.23    685.08 o 
   4   6   0    26608.07    25937.44    327.36 o 
   6   6   0    13222.65    13284.37    217.49 o 
   8   6   0     1789.61     1949.71    107.29 o 
  10   6   0      919.70      853.14     88.74 o 
  12   6   0     6523.78     6065.85    199.91 o 
  14   6   0     8361.62     7820.12    260.99 o 
  16   6   0     6763.40     7157.42    238.10 o 
  18   6   0    20093.50    19957.62    446.74 o 
  20   6   0     9509.34    10402.24    317.05 o 
  22   6   0     7111.99     7613.83    285.70 o 
  24   6   0     6032.65     6187.05    364.58 o 
   1   7   0       48.80       61.11     39.20 o 
   3   7   0     2532.05     2472.78     81.44 o 
   5   7   0     2230.16     2453.38    104.58 o 
   7   7   0     1683.39     1610.28     91.70 o 
   9   7   0       10.99      -30.11     57.26 o 
  11   7   0     2469.84     2836.13    209.13 o 
  13   7   0     1414.67     1326.86    228.56 o 
  15   7   0     4719.69     4596.17    195.96 o 
  17   7   0      976.80      770.16    117.80 o 
  19   7   0      389.17      449.30    137.09 o 
  21   7   0      179.85      120.81     99.96 o 
  23   7   0       92.62      277.58    118.04 o 
   0   8   0      346.78      428.61     86.83 o 
   2   8   0     2983.02     2641.50    147.19 o 
   4   8   0    26151.63    25685.49    403.87 o 
   6   8   0    14084.16    14416.19    277.74 o 
   8   8   0    13049.70    13717.23    344.99 o 
  10   8   0     8362.74     8186.08    245.17 o 
  12   8   0    11157.59    11340.68    301.89 o 
  14   8   0     7709.77     8019.05    261.27 o 
  16   8   0     4305.81     4511.82    215.65 o 
  18   8   0     1802.20     1787.46    158.87 o 
  20   8   0     4883.64     4377.29    281.26 o 
   1   9   0      470.97      533.47    109.21 o 
   3   9   0       51.45       -2.70     61.06 o 
   5   9   0       33.14       17.90     57.54 o 
   7   9   0       44.37      -15.39     59.02 o 
   9   9   0     5759.64     5601.60    182.71 o 
  11   9   0     7202.13     7118.00    348.08 o 
  13   9   0     1789.43     1990.50    223.18 o 
  15   9   0     3534.18     3428.09    391.79 o 
  17   9   0      896.96      893.77    133.93 o 
  19   9   0     1884.12     2485.62    198.88 o 
   0  10   0     6643.25     5931.41    382.55 o 
   2  10   0    14497.57    14064.32    431.13 o 
   4  10   0     4299.81     4167.59    258.65 o 
   6  10   0     3277.31     3252.32    193.97 o 
   8  10   0     5562.94     5377.97    236.82 o 
  10  10   0     1385.68     1283.06    115.40 o 
  12  10   0     3039.31     3505.63    170.32 o 
  14  10   0     7215.56     7116.21    234.02 o 
  16  10   0     3176.61     3616.90    183.74 o 
   1  11   0     3939.00     4210.87    650.01 o 
   3  11   0     1414.62     1212.19    162.66 o 
   5  11   0       14.12        6.52    102.27 o 
   7  11   0      321.79      171.60     96.85 o 
   9  11   0       69.24       75.26     95.68 o 
  11  11   0     2221.90     2482.94    231.90 o 
  13  11   0      680.51      664.61    116.55 o 
   0  12   0       97.16       46.30    176.47 o 
   2  12   0     6934.83     7687.45    481.11 o 
   4  12   0     2361.68     2410.30    224.23 o 
   6  12   0     3704.07     3463.22    253.78 o 
   8  12   0     4518.32     4419.37    291.13 o 
 -27   1   1      771.23     1038.19    165.84 o 
 -25   1   1     2292.62     1985.74    183.96 o 
 -23   1   1      850.26     1109.27    146.91 o 
 -21   1   1     8058.42     7820.11    300.47 o 
 -19   1   1     2377.55     2080.96    154.91 o 
 -17   1   1    16292.88    16435.90    419.09 o 
 -15   1   1     7722.09     6790.21    231.95 o 
 -13   1   1    35045.67    35615.02    694.41 o 
 -11   1   1     2149.95     2158.78     93.50 o 
  -9   1   1     2608.12     2716.50     93.05 o 
  -7   1   1    37306.65    35642.11    436.14 o 
  -5   1   1    68317.53    72705.44    977.84 o 
  -3   1   1    50833.35    51490.92    586.46 o 
  -1   1   1    91139.82    97924.14   1095.11 o 
   1   1   1     4887.01     4867.77     74.18 o 
   3   1   1    35946.13    39014.82    370.50 o 
   5   1   1    10805.22     9792.72    185.14 o 
   7   1   1     7026.83     5833.25    133.25 o 
   9   1   1     8378.70    10264.91    207.24 o 
  11   1   1     2579.00     2823.79    116.51 o 
  13   1   1       82.67       96.15     55.58 o 
  15   1   1      265.25      340.17    116.76 o 
  17   1   1     8029.97     7530.63    533.59 o 
  19   1   1    10550.10    11307.19    351.80 o 
  21   1   1    10620.49    11401.46    701.65 o 
  23   1   1     4795.95     4450.18    440.91 o 
  25   1   1     2797.47     2420.50    208.11 o 
  27   1   1      544.14      536.16    209.71 o 
 -26   2   1       10.96      -47.15    172.05 o 
 -24   2   1      166.61       58.26    134.85 o 
 -22   2   1       63.18      105.11    116.54 o 
 -20   2   1      860.74     1013.04    370.63 o 
 -18   2   1        2.05       18.38     68.20 o 
 -16   2   1       66.39       24.84     52.93 o 
 -14   2   1        2.52       13.43     48.07 o 
 -12   2   1     3016.96     3021.38    114.27 o 
 -10   2   1     8913.93     8829.00    163.54 o 
  -8   2   1      104.51        1.38     16.13 o 
  -6   2   1    27645.02    30345.47    334.34 o 
  -4   2   1      355.61      738.91     49.11 o 
  -2   2   1     2783.66     2731.27     59.03 o 
   0   2   1      158.72      223.85     16.93 o 
   2   2   1     8915.00    10389.10    147.31 o 
   4   2   1    16633.04    16727.30    195.50 o 
   6   2   1     7204.84     8962.02    122.45 o 
   8   2   1      117.04      225.86     34.56 o 
  10   2   1        2.53       96.91     65.38 o 
  12   2   1     8011.78     8805.55    179.39 o 
  14   2   1     4084.23     4084.60    148.00 o 
  16   2   1      972.79      818.50     87.06 o 
  18   2   1     3378.60     3077.79    176.89 o 
  20   2   1      185.97      300.55     81.88 o 
  22   2   1      486.77      344.48     96.54 o 
  24   2   1      670.22      626.93    187.97 o 
  26   2   1       23.29       45.91    115.36 o 
 -27   3   1     8571.32     9650.60    404.55 o 
 -25   3   1     3037.11     3255.35    243.68 o 
 -23   3   1       80.14       32.93    108.65 o 
 -21   3   1       37.10      -21.87     64.85 o 
 -19   3   1      283.72      395.29     70.25 o 
 -17   3   1      577.45      556.34     69.04 o 
 -15   3   1     1004.28      775.84     86.36 o 
 -13   3   1    18486.58    17306.61    841.95 o 
 -11   3   1    51396.18    51840.48    657.32 o 
  -9   3   1    43460.65    41994.13    534.64 o 
  -7   3   1    86437.73    87263.52   1180.91 o 
  -5   3   1    32279.16    32696.12    478.81 o 
  -3   3   1    42307.45    41442.08    578.10 o 
  -1   3   1      576.22     1032.41     34.99 o 
   1   3   1     1621.68     1811.72     52.29 o 
   3   3   1     5350.21     6403.16    106.56 o 
   5   3   1       36.58       22.55     34.32 o 
   7   3   1     1486.09     1002.27     49.97 o 
   9   3   1    38519.74    38483.79    501.83 o 
  11   3   1    38660.97    36184.14    490.51 o 
  13   3   1    33294.08    32274.55    478.88 o 
  15   3   1    12214.14    11712.70    344.02 o 
  17   3   1     8062.94     8084.91    259.75 o 
  19   3   1      480.49      429.71     75.17 o 
  21   3   1      161.77      113.74    100.22 o 
  23   3   1       13.84      -94.60     92.54 o 
  25   3   1      193.23      172.60    147.02 o 
 -26   4   1       81.27      -24.00    121.70 o 
 -24   4   1     1393.43     1424.38    184.36 o 
 -22   4   1     1428.18     1531.29    257.97 o 
 -20   4   1       63.75       56.99     74.23 o 
 -18   4   1      114.51      146.22     58.04 o 
 -16   4   1        0.28      -15.90     45.03 o 
 -14   4   1      788.04      695.15     64.56 o 
 -12   4   1     1470.90     1699.13     79.40 o 
 -10   4   1     1509.98     1250.82     84.51 o 
  -8   4   1     5947.24     6437.02    234.60 o 
  -6   4   1      779.27      857.48     62.10 o 
  -4   4   1       21.70       75.46     46.12 o 
  -2   4   1      239.10      171.09     30.39 o 
   0   4   1     2524.91     2657.93     87.14 o 
   2   4   1       71.93      106.71     23.33 o 
   4   4   1       61.49       82.25     38.48 o 
   6   4   1     6621.77     5865.63    153.12 o 
   8   4   1      695.69      687.07     66.68 o 
  10   4   1     2255.16     2364.68    118.86 o 
  12   4   1       42.13       69.84     40.88 o 
  14   4   1     2732.27     2664.80    107.22 o 
  16   4   1       46.00       28.90     65.25 o 
  18   4   1      217.14      179.20     82.83 o 
  20   4   1       10.47      -98.75     71.41 o 
  22   4   1      386.06      179.96     97.52 o 
  24   4   1       44.03       29.17    150.21 o 
 -25   5   1     3604.18     3745.42    437.48 o 
 -23   5   1     5932.83     6117.59    604.15 o 
 -21   5   1     4383.35     3692.34    195.04 o 
 -19   5   1     6172.01     5662.27    219.25 o 
 -17   5   1     1837.89     2328.98    145.58 o 
 -15   5   1    14815.62    14420.43    330.71 o 
 -13   5   1     7356.04     7729.05    217.45 o 
 -11   5   1     1488.72     1243.70     94.04 o 
  -9   5   1     2408.94     2362.12    110.38 o 
  -7   5   1      283.97      283.78     53.15 o 
  -5   5   1     3061.97     2712.51    107.01 o 
  -3   5   1     9195.82     9489.00    149.26 o 
  -1   5   1    18326.67    18690.18    242.20 o 
   1   5   1    27106.57    25943.00    315.44 o 
   3   5   1    19101.78    17184.36    226.42 o 
   5   5   1    34253.20    33379.95    602.27 o 
   7   5   1    22759.69    23256.72    405.08 o 
   9   5   1     2676.96     2524.53    120.27 o 
  11   5   1     2583.50     2700.47    160.04 o 
  13   5   1      383.96      437.37     81.36 o 
  15   5   1     2891.76     2743.14    227.10 o 
  17   5   1     3170.20     3278.85    222.89 o 
  19   5   1     3508.20     3284.81    180.72 o 
  21   5   1      702.43      906.33    127.49 o 
  23   5   1     1005.99      978.38    141.60 o 
 -24   6   1       48.72      108.29    111.25 o 
 -22   6   1      203.93       73.22     98.67 o 
 -20   6   1     1915.50     1750.82    150.59 o 
 -18   6   1     2410.52     2394.33    155.57 o 
 -16   6   1     5760.28     5454.03    249.71 o 
 -14   6   1       13.24      -79.72     77.82 o 
 -12   6   1      215.44      172.78     68.60 o 
 -10   6   1      534.31      335.07     71.08 o 
  -8   6   1    17262.88    16992.46    332.14 o 
  -6   6   1     2252.73     2179.70     97.74 o 
  -4   6   1     1555.58     1513.74     62.91 o 
  -2   6   1     3344.82     3050.07     84.43 o 
   0   6   1     3545.05     3158.79     99.22 o 
   2   6   1    19493.48    20856.14    351.96 o 
   4   6   1     8507.53     8628.95    144.29 o 
   6   6   1     1067.40     1099.64    162.29 o 
   8   6   1      856.11      895.68     86.19 o 
  10   6   1      553.26      522.33     78.91 o 
  12   6   1      632.03      712.30     95.81 o 
  14   6   1        0.75       -3.07     66.17 o 
  16   6   1     7183.16     6893.87    240.58 o 
  18   6   1      189.95      248.09     95.21 o 
  20   6   1      790.03      609.06    142.98 o 
  22   6   1     2153.90     2093.52    204.50 o 
 -23   7   1     1279.52     1399.12    162.92 o 
 -21   7   1     2910.08     3022.77    194.32 o 
 -19   7   1     4375.67     4806.68    220.49 o 
 -17   7   1     1596.80     1679.62    142.57 o 
 -15   7   1     4320.69     4609.21    194.23 o 
 -13   7   1      536.41      884.95    102.85 o 
 -11   7   1     9135.97     8919.09    376.75 o 
  -9   7   1     6142.27     6174.57    194.12 o 
  -7   7   1     1965.22     1920.27     97.61 o 
  -5   7   1     4158.53     4113.94    182.25 o 
  -3   7   1     2316.39     2240.21     79.68 o 
  -1   7   1    16639.18    15498.43    255.60 o 
   1   7   1    15557.19    16159.30    236.47 o 
   3   7   1     8647.78     9007.65    329.25 o 
   5   7   1     6733.15     6326.38    163.39 o 
   7   7   1     1116.05     1035.86     80.54 o 
   9   7   1     2579.89     2297.00    131.50 o 
  11   7   1      312.20      344.22     81.95 o 
  13   7   1     4353.61     4455.82    189.63 o 
  15   7   1     7205.52     6682.53    239.53 o 
  17   7   1     2732.57     2955.23    204.25 o 
  19   7   1     4008.39     3993.53    214.02 o 
  21   7   1     1607.89     1521.35    161.26 o 
 -20   8   1     1118.45      986.51    139.76 o 
 -18   8   1      176.13      273.37     99.26 o 
 -16   8   1      198.25      196.91    104.31 o 
 -14   8   1      145.36      159.93     86.06 o 
 -12   8   1     2176.85     2255.55    151.56 o 
 -10   8   1     2397.90     2236.82    129.39 o 
  -8   8   1      162.37      163.58     61.77 o 
  -6   8   1     8047.66     7626.55    189.52 o 
  -4   8   1     1388.54     1513.55    177.47 o 
  -2   8   1      132.81      149.81     59.74 o 
   0   8   1     3537.27     3800.44    144.67 o 
   2   8   1      515.83      381.72     66.88 o 
   4   8   1     8055.94     8091.77    251.01 o 
   6   8   1     2021.97     1873.04    104.58 o 
   8   8   1     3341.87     3270.19    241.56 o 
  10   8   1     4465.32     4513.33    185.38 o 
  12   8   1     2089.89     2173.61    145.22 o 
  14   8   1     1749.82     1733.01    144.19 o 
  16   8   1      244.17      228.94     98.43 o 
  18   8   1       28.72      -52.46     90.75 o 
  20   8   1      143.34      133.40    129.88 o 
 -19   9   1      276.96      444.76    157.52 o 
 -17   9   1     2191.17     2233.64    171.03 o 
 -15   9   1     1824.37     1830.65    150.99 o 
 -13   9   1      769.33      799.68    100.15 o 
 -11   9   1     2349.49     2156.91    127.65 o 
  -9   9   1    11306.37    11848.74    264.56 o 
  -7   9   1     1877.95     1670.20    154.15 o 
  -5   9   1     7926.39     7644.87    196.35 o 
  -3   9   1     4634.30     4469.50    225.84 o 
  -1   9   1     5230.04     5318.96    246.03 o 
   1   9   1       39.79       71.91     83.15 o 
   3   9   1       76.31       11.37     55.19 o 
   5   9   1     2998.64     3013.20    133.30 o 
   7   9   1     7761.78     7628.22    206.79 o 
   9   9   1     1719.20     1864.96    206.90 o 
  11   9   1     6746.77     7182.10    236.00 o 
  13   9   1     7060.92     7259.11    256.17 o 
  15   9   1     3198.50     3469.83    196.72 o 
  17   9   1       66.01        0.09     96.99 o 
  19   9   1      625.02      662.14    137.68 o 
 -16  10   1       21.07        7.70     85.06 o 
 -14  10   1      118.63       14.49     75.48 o 
 -12  10   1      298.26      129.11     78.44 o 
 -10  10   1      124.11      159.05     76.53 o 
  -8  10   1     1983.01     2049.05    125.94 o 
  -6  10   1      110.13       78.07     82.01 o 
  -4  10   1      213.32      102.25    129.76 o 
  -2  10   1       58.38      124.44     97.48 o 
   0  10   1      691.52      773.44    135.43 o 
   2  10   1     1785.11     1861.80    170.48 o 
   4  10   1     1670.14     1579.61    177.14 o 
   6  10   1        4.45      -26.27     63.93 o 
   8  10   1      891.49      848.07     98.34 o 
  10  10   1       60.83      153.08     78.19 o 
  12  10   1      551.63      658.43    104.57 o 
  14  10   1       61.58       32.37    160.29 o 
  16  10   1      125.93       25.78    102.59 o 
 -13  11   1      279.23      320.87     96.59 o 
 -11  11   1     2948.63     3099.24    218.11 o 
  -9  11   1     1445.91     1189.18    138.46 o 
  -7  11   1     6472.93     6558.47    363.94 o 
  -5  11   1     2249.81     2160.98    199.72 o 
  -3  11   1      716.76      863.63    149.93 o 
  -1  11   1       65.89      161.41    114.20 o 
   1  11   1     4650.66     5198.58    280.03 o 
   3  11   1     2328.95     2204.82    591.86 o 
   5  11   1     2318.85     2735.98    470.54 o 
   7  11   1      433.64      357.59    107.70 o 
   9  11   1     1759.50     2326.35    215.48 o 
  11  11   1      376.24      405.95    101.62 o 
  13  11   1     1318.38     1256.61    132.78 o 
  -8  12   1     1749.16     1929.84    212.71 o 
  -6  12   1     1732.66     1787.57    202.86 o 
  -4  12   1        2.35       69.68    116.25 o 
  -2  12   1      660.40      598.25    147.31 o 
   0  12   1     3929.05     4498.14    397.16 o 
   2  12   1     2088.24     2161.16    213.50 o 
   4  12   1     1117.43     1047.48    178.42 o 
   6  12   1      425.38      564.26    154.76 o 
   8  12   1       28.07      103.02    101.77 o 
 -28   0   2     6216.84     6531.87    472.60 o 
 -26   0   2     2027.52     2084.01    283.01 o 
 -24   0   2     2612.00     2482.71    279.73 o 
 -22   0   2      278.80      187.31    130.68 o 
 -20   0   2      739.10     1040.32    179.30 o 
 -18   0   2    16678.68    15079.98    571.61 o 
 -16   0   2     2413.29     2343.37    196.93 o 
 -14   0   2     4730.01     4552.35    254.90 o 
 -12   0   2      116.35      -26.37     65.00 o 
 -10   0   2     1415.00     1486.91    124.03 o 
  -8   0   2    63624.66    61645.61   1016.98 o 
  -6   0   2     2467.03     2722.47     81.57 o 
  -2   0   2     5093.93     5318.51    104.86 o 
   0   0   2    15155.85    14978.59    208.01 o 
   2   0   2    47704.82    50843.10    836.71 o 
   4   0   2    71780.37    77761.38   1277.00 o 
   6   0   2    14001.28    16905.70    341.41 o 
   8   0   2     1083.95      629.55     90.10 o 
  10   0   2     1101.85     1107.77    120.52 o 
  12   0   2     8492.18     7227.21    321.91 o 
  14   0   2    10352.62    10479.07    423.36 o 
  16   0   2    12201.87    12331.81    498.81 o 
  18   0   2      154.27      161.39    119.99 o 
  20   0   2      241.27      218.66    141.44 o 
  22   0   2       16.98      157.20    142.89 o 
  24   0   2     1271.03     1342.27    241.49 o 
  26   0   2     1680.23     1820.05    284.10 o 
 -27   1   2      221.66      312.57    125.88 o 
 -25   1   2      213.67      -11.59    108.59 o 
 -23   1   2       24.86       40.14     93.47 o 
 -21   1   2     6094.15     5913.76    270.54 o 
 -19   1   2     2374.52     2246.84    159.61 o 
 -17   1   2     2718.08     2790.82    157.53 o 
 -15   1   2        3.38       19.91     54.43 o 
 -13   1   2     5453.22     5507.90    191.84 o 
 -11   1   2     1634.88     1754.02     83.67 o 
  -9   1   2    10723.08    10242.24    199.12 o 
  -7   1   2    23499.45    25501.20    286.12 o 
  -5   1   2    92389.37    92896.70   1049.00 o 
  -3   1   2    11369.30    10191.08    400.65 o 
  -1   1   2    14214.36    14782.11    159.64 o 
   1   1   2      231.72      278.95     27.37 o 
   3   1   2     1460.69     1446.51     37.98 o 
   5   1   2     1416.49     1775.34     59.01 o 
   7   1   2     6599.60     6342.73    113.56 o 
   9   1   2      905.84      866.84     45.05 o 
  11   1   2     2647.53     2535.71    106.73 o 
  13   1   2     2028.38     2084.18    105.86 o 
  15   1   2      170.21      218.59     73.87 o 
  17   1   2     1133.20     1246.57    187.72 o 
  19   1   2      722.66      494.90    111.16 o 
  21   1   2      752.31      748.35    130.03 o 
  23   1   2      680.28      580.12    134.32 o 
  25   1   2      974.83      975.59    160.38 o 
 -28   2   2       65.93       19.75    125.88 o 
 -26   2   2       37.03       69.90     93.24 o 
 -24   2   2      111.45      211.54     87.00 o 
 -22   2   2     1542.23     1691.13    159.39 o 
 -20   2   2      509.92      502.53    103.12 o 
 -18   2   2     3727.29     3771.20    317.92 o 
 -16   2   2      721.12      714.84     79.25 o 
 -14   2   2      484.59      909.94    108.06 o 
 -12   2   2     1226.76     1438.19    107.98 o 
 -10   2   2     1106.81     1134.46     58.33 o 
  -8   2   2     1562.49     1310.19     54.20 o 
  -6   2   2      559.49      304.00     38.23 o 
  -4   2   2     3808.48     4971.94     90.34 o 
  -2   2   2     1538.53     1633.81     40.55 o 
   0   2   2    28079.67    29273.20    349.61 o 
   2   2   2   124199.17   125357.45   1615.82 o 
   4   2   2     4923.08     5357.14    131.80 o 
   6   2   2    26546.82    27144.46    309.57 o 
   8   2   2     3039.44     3252.75     75.33 o 
  10   2   2      161.32      295.40     54.94 o 
  12   2   2      676.97      710.48     91.49 o 
  14   2   2     2085.22     1989.92    121.24 o 
  16   2   2     3250.46     3506.13    130.69 o 
  18   2   2      631.07      568.32     86.60 o 
  20   2   2      465.30      443.20     89.83 o 
  22   2   2     2275.50     2342.78    155.77 o 
  24   2   2     1146.54     1113.06    174.53 o 
  26   2   2     2063.32     1481.11    200.61 o 
 -27   3   2      644.30      851.30    168.67 o 
 -25   3   2     1054.10      922.55    160.41 o 
 -23   3   2      219.53      208.39    111.62 o 
 -21   3   2     1581.24     1474.94    118.78 o 
 -19   3   2      544.39      617.58     76.58 o 
 -17   3   2      105.29      187.35     55.78 o 
 -15   3   2     1836.87     1980.92     91.86 o 
 -13   3   2     5331.95     5591.46    168.85 o 
 -11   3   2    11339.69    10721.77    192.20 o 
  -9   3   2     4920.19     4885.62     85.13 o 
  -7   3   2     8664.64     8563.29    176.51 o 
  -5   3   2     2476.16     2998.06     90.00 o 
  -3   3   2    12425.51    13989.18    178.47 o 
  -1   3   2     1215.89     1482.65     52.16 o 
   1   3   2        6.77       26.34     16.28 o 
   3   3   2    21278.72    21192.08    282.74 o 
   5   3   2       26.88      139.20     20.13 o 
   7   3   2        3.51        3.44     18.83 o 
   9   3   2      118.19      246.46     43.02 o 
  11   3   2        1.54       91.23     38.13 o 
  13   3   2       14.61      -10.10     47.15 o 
  15   3   2     1162.39     1367.28    150.21 o 
  17   3   2     2935.39     2955.78    186.40 o 
  19   3   2      146.62      104.20     76.51 o 
  21   3   2      834.20      690.87    158.93 o 
  23   3   2       89.25      268.03    122.26 o 
  25   3   2       32.27       18.36    299.44 o 
 -26   4   2       12.55       32.53    119.20 o 
 -24   4   2       10.54       33.79    105.83 o 
 -22   4   2      863.82     1127.89    129.19 o 
 -20   4   2     1714.11     1701.09    133.95 o 
 -18   4   2       46.87      130.92     57.20 o 
 -16   4   2     1104.26     1362.37     85.16 o 
 -14   4   2      203.27      234.62     50.38 o 
 -12   4   2        2.86       13.38     47.07 o 
 -10   4   2      247.73      363.86     57.57 o 
  -8   4   2      818.05      738.79     72.09 o 
  -6   4   2      687.96      929.29     87.50 o 
  -4   4   2       42.38      -26.70     33.60 o 
  -2   4   2        4.28       31.59     29.58 o 
   0   4   2    10970.79    11755.29    162.38 o 
   2   4   2     6711.29     6070.93    108.52 o 
   4   4   2    19212.26    21336.52    355.74 o 
   6   4   2      318.60      295.44     53.56 o 
   8   4   2     1864.85     2523.78    138.57 o 
  10   4   2     2576.28     2570.69    178.79 o 
  12   4   2     4203.42     4108.71    160.01 o 
  14   4   2      316.67      259.74     54.38 o 
  16   4   2      173.62      104.64     72.56 o 
  18   4   2     1230.53     1195.53    121.46 o 
  20   4   2     3905.15     3551.96    189.65 o 
  22   4   2      991.12      967.46    135.18 o 
  24   4   2      629.29      565.42    155.33 o 
 -25   5   2        5.07       98.69    126.71 o 
 -23   5   2      645.75      681.59    190.86 o 
 -21   5   2       84.99       68.98     83.13 o 
 -19   5   2      925.15      878.15    112.99 o 
 -17   5   2     2751.89     2623.33    175.23 o 
 -15   5   2      958.97     1113.13    128.53 o 
 -13   5   2     1477.82     1340.89     99.64 o 
 -11   5   2     5873.91     6253.75    334.91 o 
  -9   5   2     9441.67     9627.44    220.91 o 
  -7   5   2     1395.46     1360.09    108.16 o 
  -5   5   2     2604.38     3012.22     93.52 o 
  -3   5   2     4288.64     4937.72    100.35 o 
  -1   5   2     3782.06     4481.57     94.80 o 
   1   5   2     9816.15    10292.76    155.95 o 
   3   5   2       28.06       24.72     34.10 o 
   5   5   2     2906.80     2839.10    121.95 o 
   7   5   2      266.07      231.17     56.56 o 
   9   5   2      447.10      474.90     72.90 o 
  11   5   2     3135.19     2986.44    180.31 o 
  13   5   2     6153.74     6488.46    211.52 o 
  15   5   2      173.83       95.25     73.40 o 
  17   5   2     2773.49     2775.18    222.01 o 
  19   5   2      439.07      462.34    104.78 o 
  21   5   2     1730.13     1889.71    207.15 o 
  23   5   2      205.36      227.56    111.43 o 
 -24   6   2      384.63      515.29    195.96 o 
 -22   6   2      189.26       52.44     93.39 o 
 -20   6   2      887.09      887.34    122.72 o 
 -18   6   2      140.15      131.99     80.89 o 
 -16   6   2     1338.78     1277.12    117.87 o 
 -14   6   2     2027.87     1807.82    133.46 o 
 -12   6   2      589.94      564.43     80.83 o 
 -10   6   2     4605.34     3952.17    150.20 o 
  -8   6   2     9664.94    10182.77    235.43 o 
  -6   6   2     4392.77     4111.23    120.84 o 
  -4   6   2      443.91      372.33     42.80 o 
  -2   6   2     2264.61     2502.02     77.72 o 
   0   6   2     4977.91     5585.93    124.86 o 
   2   6   2     4272.84     4431.23     96.19 o 
   4   6   2       10.33       22.44     44.38 o 
   6   6   2      568.52      679.04     77.10 o 
   8   6   2      349.60      492.11    127.69 o 
  10   6   2      532.08      543.71     80.96 o 
  12   6   2     1549.43     1836.36    125.93 o 
  14   6   2    13499.05    13432.38    333.24 o 
  16   6   2     4854.17     5270.07    215.75 o 
  18   6   2     1655.67     1465.94    141.53 o 
  20   6   2       60.55      101.39     95.70 o 
  22   6   2      172.84      214.49    106.91 o 
 -23   7   2      298.52      166.19    132.46 o 
 -21   7   2      851.07      967.02    135.89 o 
 -19   7   2       26.10      -23.69     79.67 o 
 -17   7   2      170.00      165.77     85.21 o 
 -15   7   2     3876.33     3815.61    280.49 o 
 -13   7   2       11.51       23.72     64.56 o 
 -11   7   2     2489.33     2480.30    132.36 o 
  -9   7   2       39.07       49.16     56.28 o 
  -7   7   2      805.43      765.20     70.00 o 
  -5   7   2     1071.34     1154.68     63.15 o 
  -3   7   2      814.62      926.61     58.01 o 
  -1   7   2     1126.32      981.70     77.51 o 
   1   7   2     1043.93     1009.17     56.45 o 
   3   7   2     1228.47     1264.22     80.38 o 
   5   7   2     2936.77     3082.73    117.45 o 
   7   7   2      158.68      218.99     67.64 o 
   9   7   2     1029.31      980.25    102.09 o 
  11   7   2      276.70      186.95     77.24 o 
  13   7   2     3283.37     3615.53    177.51 o 
  15   7   2     2671.69     2529.28    160.30 o 
  17   7   2      961.17     1136.61    135.31 o 
  19   7   2        3.78       88.49     96.00 o 
  21   7   2       57.54      -14.92    107.32 o 
 -22   8   2       33.96     -127.08     99.28 o 
 -20   8   2      577.49      525.69    120.33 o 
 -18   8   2      268.77      176.49     94.61 o 
 -16   8   2        3.90       33.36     82.19 o 
 -14   8   2       20.52      121.23     79.15 o 
 -12   8   2     1980.25     2296.60    141.73 o 
 -10   8   2        0.99       33.54     64.88 o 
  -8   8   2      790.35      732.50     78.97 o 
  -6   8   2       25.50       20.50     50.00 o 
  -4   8   2      275.76      262.64     63.05 o 
  -2   8   2     1509.88     1704.37    114.17 o 
   0   8   2      522.88      563.15     76.27 o 
   2   8   2       61.32       21.49     47.70 o 
   4   8   2     4174.59     4271.41    144.20 o 
   6   8   2      506.00      592.61     75.64 o 
   8   8   2     4850.86     5042.17    166.42 o 
  10   8   2      701.95      742.78    102.25 o 
  12   8   2      171.62      174.72     91.18 o 
  14   8   2     1154.87     1274.48    136.18 o 
  16   8   2       32.35     -116.57     84.08 o 
  18   8   2       65.54      -18.49    133.42 o 
  20   8   2       51.10       -0.79    106.13 o 
 -19   9   2       60.56      100.74    100.09 o 
 -17   9   2     4579.36     4778.48    222.91 o 
 -15   9   2     1057.24     1259.08    134.07 o 
 -13   9   2      533.84      853.45    100.10 o 
 -11   9   2       82.06      131.78     68.38 o 
  -9   9   2      408.66      491.30     79.05 o 
  -7   9   2     6715.87     6565.87    185.08 o 
  -5   9   2    15799.22    15212.61    291.31 o 
  -3   9   2     1694.27     1556.49    154.41 o 
  -1   9   2     5830.30     5684.88    250.27 o 
   1   9   2     3473.17     3886.17    159.31 o 
   3   9   2     3412.27     3183.74    132.08 o 
   5   9   2     2472.74     2378.80    123.03 o 
   7   9   2      586.63      617.59     85.16 o 
   9   9   2      202.46       64.86     68.34 o 
  11   9   2      809.30     1062.23    108.33 o 
  13   9   2       61.11      -87.42     84.28 o 
  15   9   2     2917.85     3063.34    191.97 o 
  17   9   2      329.05      224.61    152.87 o 
 -16  10   2      161.36       19.50     85.02 o 
 -14  10   2      305.93      426.39     95.65 o 
 -12  10   2       11.22       43.48     71.68 o 
 -10  10   2     1908.15     1861.10    123.89 o 
  -8  10   2     1104.39     1352.52    171.05 o 
  -6  10   2      249.41      218.69     86.02 o 
  -4  10   2       54.03      144.80     97.83 o 
  -2  10   2     4613.19     4238.61    234.94 o 
   0  10   2     5803.26     5635.41    266.15 o 
   2  10   2     2494.03     2435.42    389.22 o 
   4  10   2        4.55       -4.53     71.19 o 
   6  10   2     1415.77     1438.36    114.39 o 
   8  10   2      198.24      129.09     75.06 o 
  10  10   2      955.27      874.55    105.90 o 
  12  10   2       28.51      -63.87     75.93 o 
  14  10   2        9.69       45.47     87.04 o 
  16  10   2      597.79      657.92    134.90 o 
 -13  11   2      679.00      524.10    171.82 o 
 -11  11   2        9.07      -77.80     92.18 o 
  -9  11   2     1609.60     1741.89    167.27 o 
  -7  11   2     8302.09     8316.10    349.16 o 
  -5  11   2      428.04      400.98    124.94 o 
  -3  11   2       85.82     -102.57    109.51 o 
  -1  11   2       15.95       52.87    106.89 o 
   1  11   2      555.65      749.44    141.16 o 
   3  11   2     1550.49     1952.86    191.86 o 
   5  11   2      896.07      931.34    256.53 o 
   7  11   2        5.88        3.71     91.94 o 
   9  11   2      104.41       83.38    114.57 o 
  11  11   2        4.87      -52.08     81.04 o 
 -10  12   2      567.63      678.01    137.33 o 
  -8  12   2       36.68      -72.58    131.95 o 
  -6  12   2       50.55      201.79    131.59 o 
  -4  12   2       32.23      -12.63    115.89 o 
  -2  12   2       52.89       -9.48    106.56 o 
   0  12   2      317.04      259.16    130.45 o 
   2  12   2      173.22      226.30    128.39 o 
   4  12   2      159.91       29.06    172.15 o 
   6  12   2      492.88      217.88    133.37 o 
   8  12   2      264.04      489.46    160.38 o 
 -27   1   3     2302.13     2637.01    215.16 o 
 -25   1   3     3718.51     3559.89    313.42 o 
 -23   1   3     8482.22     7533.33    306.47 o 
 -21   1   3      952.80     1083.24    130.14 o 
 -19   1   3      788.37      714.04    104.34 o 
 -17   1   3     8607.34     8706.54    280.83 o 
 -15   1   3     3389.53     3562.58    215.93 o 
 -13   1   3       56.24      143.29     81.17 o 
 -11   1   3    15332.10    14996.65    284.80 o 
  -9   1   3    65599.22    70248.93    734.66 o 
  -7   1   3   195964.73   199445.05   1996.75 o 
  -5   1   3    90724.87    93995.84    953.03 o 
  -3   1   3    32858.49    35367.71    364.65 o 
  -1   1   3    28908.67    29254.03    392.67 o 
   1   1   3   105799.58   109923.00   1399.71 o 
   3   1   3     1180.02      889.86     43.88 o 
   5   1   3     3114.05     2825.68     79.73 o 
   7   1   3    35805.05    34765.69    440.64 o 
   9   1   3      272.49      676.76     54.44 o 
  11   1   3    15483.86    16320.15    285.30 o 
  13   1   3    27610.07    26844.23    434.27 o 
  15   1   3    26209.62    25049.02    561.59 o 
  17   1   3     7508.33     7837.74    282.64 o 
  19   1   3     4937.10     4909.75    234.92 o 
  21   1   3     8497.06     8637.40    384.23 o 
  23   1   3     3265.87     3295.49    223.52 o 
  25   1   3      614.03      656.32    153.87 o 
 -28   2   3      185.48       56.99    181.60 o 
 -26   2   3      370.03      483.57    107.05 o 
 -24   2   3       28.80      -15.12    117.04 o 
 -22   2   3     2916.49     3094.54    342.41 o 
 -20   2   3     1679.06     1741.08    146.70 o 
 -18   2   3     1504.57     1473.59    369.44 o 
 -16   2   3      799.91      649.66     97.36 o 
 -14   2   3     1614.23     1747.96     96.58 o 
 -12   2   3     2318.47     2750.36    127.42 o 
 -10   2   3     2605.28     3128.81     90.10 o 
  -8   2   3    20782.79    22282.32    237.61 o 
  -6   2   3    77570.79    76638.42    782.75 o 
  -4   2   3    21048.13    23047.82    287.01 o 
  -2   2   3    69889.53    72151.88    727.76 o 
   0   2   3    33328.75    37014.53    503.73 o 
   2   2   3     1769.85     2042.15     45.26 o 
   4   2   3    11785.49    11497.13    149.90 o 
   6   2   3      169.11      168.69     26.28 o 
   8   2   3        0.64       50.18     40.50 o 
  10   2   3     5385.96     6036.19    174.35 o 
  12   2   3      164.26      116.77     28.45 o 
  14   2   3     1160.26      999.60     76.88 o 
  16   2   3       25.79        3.00     55.97 o 
  18   2   3      309.62      138.95    100.08 o 
  20   2   3      556.15      701.43    123.13 o 
  22   2   3      493.00      524.10    130.26 o 
  24   2   3      542.13      716.55    180.29 o 
 -27   3   3     1838.84     1970.12    213.46 o 
 -25   3   3       22.32       -0.19    101.27 o 
 -23   3   3      945.14      733.39    106.26 o 
 -21   3   3      721.88      839.63     99.90 o 
 -19   3   3     6985.22     6491.74    179.95 o 
 -17   3   3    23617.19    23286.20    375.94 o 
 -15   3   3    16039.09    15497.66    270.08 o 
 -13   3   3    34291.01    32422.55    450.24 o 
 -11   3   3    68802.51    71040.01    998.73 o 
  -9   3   3      497.06      318.29     30.05 o 
  -7   3   3    17108.10    16757.13    243.02 o 
  -5   3   3      398.09      333.52     33.22 o 
  -3   3   3     7664.08     7755.10    144.68 o 
  -1   3   3      155.53      432.28     27.72 o 
   1   3   3    62836.89    69491.77    809.67 o 
   3   3   3   103722.58   105629.51   1206.88 o 
   5   3   3    28932.81    27533.45    317.07 o 
   7   3   3    19161.70    17933.21    226.88 o 
   9   3   3    18986.88    17988.54    233.52 o 
  11   3   3    14150.50    14217.27    246.93 o 
  13   3   3    21941.12    21937.57    405.10 o 
  15   3   3      337.18      296.82     60.55 o 
  17   3   3      587.85      679.65    119.09 o 
  19   3   3     1988.18     1816.15    159.94 o 
  21   3   3     4193.26     4048.23    250.64 o 
  23   3   3     6746.60     7589.34    344.47 o 
  25   3   3     6084.91     6526.69    358.19 o 
 -26   4   3      393.42      291.07    129.70 o 
 -24   4   3       74.06       18.35    159.89 o 
 -22   4   3      429.50      290.61    127.38 o 
 -20   4   3     1425.15     1721.40    134.85 o 
 -18   4   3       42.00       69.12     44.90 o 
 -16   4   3     1057.92     1064.65     79.73 o 
 -14   4   3     3679.43     3633.66    144.73 o 
 -12   4   3     5423.49     5629.13    166.82 o 
 -10   4   3     8464.21     8453.36    232.59 o 
  -8   4   3     2685.09     2178.50     93.08 o 
  -6   4   3     4905.20     5858.30    141.91 o 
  -4   4   3     3207.24     3496.44     80.46 o 
  -2   4   3       80.89      216.19     28.77 o 
   0   4   3    13106.44    13193.67    161.65 o 
   2   4   3    24540.59    26001.60    382.68 o 
   4   4   3      262.20      220.95     35.78 o 
   6   4   3     6904.37     7555.28    146.88 o 
   8   4   3     5244.63     5519.40     99.85 o 
  10   4   3     6486.36     6610.65    168.26 o 
  12   4   3     1554.43     1536.14     80.38 o 
  14   4   3     1105.24     1292.09    111.21 o 
  16   4   3     4838.00     4059.85    312.74 o 
  18   4   3      655.92      537.04    141.35 o 
  20   4   3     3049.68     3134.28    185.00 o 
  22   4   3     1303.46     1514.94    188.04 o 
  24   4   3      579.02      234.23    140.60 o 
 -25   5   3     3596.13     3342.00    271.68 o 
 -23   5   3     7551.54     7674.31    518.42 o 
 -21   5   3     4905.95     4979.72    212.57 o 
 -19   5   3     3272.95     3512.24    173.26 o 
 -17   5   3     7654.96     7607.75    272.93 o 
 -15   5   3      341.08      209.62     68.95 o 
 -13   5   3     8795.76    10170.64    248.20 o 
 -11   5   3     4728.65     4700.21    155.82 o 
  -9   5   3     6710.38     5452.80    157.45 o 
  -7   5   3     9070.13     9266.02    203.12 o 
  -5   5   3    15958.38    16378.31    283.17 o 
  -3   5   3    64007.29    63345.29    766.34 o 
  -1   5   3    37609.30    36729.02    424.34 o 
   1   5   3    28954.66    28772.64    343.65 o 
   3   5   3     9453.47     9502.02    212.57 o 
   5   5   3     1739.53     1500.94     89.76 o 
   7   5   3     7462.87     8096.15    207.89 o 
   9   5   3     4401.74     4226.60    217.96 o 
  11   5   3     4233.74     4305.33    213.32 o 
  13   5   3    15527.63    15315.75    348.46 o 
  15   5   3     7770.27     7340.59    238.54 o 
  17   5   3    13117.71    12921.44    341.21 o 
  19   5   3     8838.63     9341.14    302.23 o 
  21   5   3     1438.64     1471.46    253.92 o 
  23   5   3     1036.29     1062.68    155.81 o 
 -24   6   3     1238.90     1484.16    164.25 o 
 -22   6   3     1880.28     2069.08    163.95 o 
 -20   6   3      407.71      434.37    101.14 o 
 -18   6   3       49.95      125.97     78.34 o 
 -16   6   3    12436.44    12364.06    306.23 o 
 -14   6   3      181.89      261.23     74.62 o 
 -12   6   3      382.91      539.76    135.21 o 
 -10   6   3     1404.55     1506.17    106.50 o 
  -8   6   3     2670.80     2990.02    221.92 o 
  -6   6   3     5900.73     6889.33    156.50 o 
  -4   6   3     4417.43     3949.75     98.19 o 
  -2   6   3    11975.93    13002.08    280.47 o 
   0   6   3     6002.06     6105.35    119.08 o 
   2   6   3      106.35      119.60     24.44 o 
   4   6   3       34.20       28.16     46.94 o 
   6   6   3        1.37       38.76     60.06 o 
   8   6   3     7343.03     7312.74    210.61 o 
  10   6   3      190.51      109.44     65.32 o 
  12   6   3      290.61      386.17     85.43 o 
  14   6   3      109.71       89.98     78.34 o 
  16   6   3     3425.01     3195.11    275.23 o 
  18   6   3      245.63      375.89    103.90 o 
  20   6   3      167.04      244.86    105.55 o 
  22   6   3      460.52      278.34    117.16 o 
 -23   7   3     1927.43     2144.28    176.86 o 
 -21   7   3      953.71     1012.06    131.69 o 
 -19   7   3     1289.30      989.90    125.06 o 
 -17   7   3       53.95        3.24     75.67 o 
 -15   7   3     1141.06     1152.19    111.98 o 
 -13   7   3    20917.58    20434.16    412.68 o 
 -11   7   3    24095.32    23532.64    441.77 o 
  -9   7   3    16596.79    16414.19    292.51 o 
  -7   7   3     4849.60     4808.96    138.82 o 
  -5   7   3     9121.23     8718.14    232.65 o 
  -3   7   3     9580.49     9735.24    189.97 o 
  -1   7   3     1279.46     1212.11     89.34 o 
   1   7   3     3058.31     2878.76    109.44 o 
   3   7   3     3328.12     3603.05    135.07 o 
   5   7   3     3044.87     3130.15    174.76 o 
   7   7   3     3428.85     3555.73    155.03 o 
   9   7   3    20592.23    20563.96    419.83 o 
  11   7   3    19790.89    18474.95    401.56 o 
  13   7   3    17714.08    16997.34    393.62 o 
  15   7   3     8432.72     8919.00    283.28 o 
  17   7   3     6539.99     6272.53    250.45 o 
  19   7   3     1211.73     1526.46    183.18 o 
  21   7   3       50.88       65.45    106.93 o 
 -22   8   3      112.05      161.97    103.52 o 
 -20   8   3     1175.52     1365.09    146.74 o 
 -18   8   3     2980.46     2695.18    170.35 o 
 -16   8   3       65.56       24.44     79.05 o 
 -14   8   3     4175.18     3748.09    182.04 o 
 -12   8   3      439.03      366.28     75.15 o 
 -10   8   3     1479.62     1299.99     94.94 o 
  -8   8   3      215.87      226.57     61.09 o 
  -6   8   3     1037.87     1219.05    110.37 o 
  -4   8   3       54.45       77.97     55.88 o 
  -2   8   3        0.58       22.95     54.93 o 
   0   8   3      191.76      169.36     63.36 o 
   2   8   3     1837.80     1731.18     98.06 o 
   4   8   3    11726.26    11609.20    377.86 o 
   6   8   3      312.17      360.93     70.24 o 
   8   8   3      541.46      418.60     76.23 o 
  10   8   3      951.65      986.33    114.37 o 
  12   8   3      250.28      362.32     99.02 o 
  14   8   3     3076.94     2952.73    177.81 o 
  16   8   3        9.49       61.62     94.54 o 
  18   8   3       11.86      -29.90     95.55 o 
 -19   9   3     3253.60     3196.44    249.94 o 
 -17   9   3      818.26      796.68    124.14 o 
 -15   9   3     5054.11     4996.42    188.53 o 
 -13   9   3     8664.57     9274.83    240.44 o 
 -11   9   3      179.80      153.88     68.36 o 
  -9   9   3     5656.98     5703.34    175.86 o 
  -7   9   3      130.59      166.99     61.40 o 
  -5   9   3     7847.44     7209.24    280.64 o 
  -3   9   3     8037.59     7580.82    285.74 o 
  -1   9   3     9201.17    10063.67    625.04 o 
   1   9   3     2890.23     2703.16    156.22 o 
   3   9   3     5052.74     5280.58    166.54 o 
   5   9   3     8688.50     8932.97    224.68 o 
   7   9   3    13216.95    13111.36    313.51 o 
   9   9   3     2178.43     2270.16    133.39 o 
  11   9   3     3902.25     4071.08    201.22 o 
  13   9   3       41.26      -14.06     86.29 o 
  15   9   3     1943.08     2127.21    205.69 o 
  17   9   3      785.83      843.53    139.47 o 
 -18  10   3      229.29      297.94    104.00 o 
 -16  10   3       73.35      111.96     82.29 o 
 -14  10   3      476.83      362.56     89.44 o 
 -12  10   3       78.06      -25.54     72.02 o 
 -10  10   3       27.86       42.21     82.03 o 
  -8  10   3     9310.02     9467.04    283.27 o 
  -6  10   3       55.94       58.87    107.29 o 
  -4  10   3     1027.69      952.79    306.60 o 
  -2  10   3        1.26       62.24     95.93 o 
   0  10   3      146.08      260.24    107.09 o 
   2  10   3     1525.82     1467.24    160.72 o 
   4  10   3     1084.60     1112.84    120.49 o 
   6  10   3       73.90      -24.43     68.05 o 
   8  10   3     1422.84     1354.73    117.80 o 
  10  10   3       98.71      131.08     83.52 o 
  12  10   3       48.85      -52.88     79.76 o 
  14  10   3      448.13      337.71    102.03 o 
 -15  11   3     3004.48     3021.26    206.14 o 
 -13  11   3      241.68      443.45    117.07 o 
 -11  11   3     1056.22     1140.78    141.27 o 
  -9  11   3     1129.05     1415.63    141.30 o 
  -7  11   3     3873.04     3777.07    248.56 o 
  -5  11   3     2600.26     2390.67    313.98 o 
  -3  11   3     3563.40     3251.28    227.17 o 
  -1  11   3    10170.23     9245.49    359.35 o 
   1  11   3     2214.29     2303.47    203.58 o 
   3  11   3     2313.40     2092.06    200.14 o 
   5  11   3     3465.34     3482.94    296.04 o 
   7  11   3     1194.62     1239.98    163.02 o 
   9  11   3     3142.28     3513.78    261.05 o 
  11  11   3       28.51      -18.49     83.45 o 
 -10  12   3      418.11      342.05    168.65 o 
  -8  12   3     1020.27      911.84    174.78 o 
  -6  12   3     1233.19     1166.30    181.37 o 
  -4  12   3       31.08       12.75    115.20 o 
  -2  12   3     2896.84     2656.65    225.28 o 
   0  12   3      312.92      226.49    126.76 o 
   2  12   3     1168.88     1196.93    219.04 o 
   4  12   3      153.45       24.16    115.11 o 
   6  12   3     2045.76     2347.25    228.40 o 
 -28   0   4      678.34      592.67    221.40 o 
 -26   0   4     2879.30     2032.73    268.12 o 
 -24   0   4    11373.15    12509.25    579.64 o 
 -22   0   4    26842.52    25889.06    880.45 o 
 -20   0   4    10060.38     9873.39    455.88 o 
 -18   0   4    11645.15    12175.57    492.09 o 
 -16   0   4     3001.98     2442.15    199.17 o 
 -14   0   4    10680.86    10447.68    400.43 o 
 -12   0   4    20896.68    22798.53    449.21 o 
 -10   0   4    34882.90    33338.84    590.19 o 
  -8   0   4    53017.72    53928.52   1321.09 o 
  -6   0   4   198383.95   211315.33   3339.43 o 
  -4   0   4     1856.38     1626.64    101.72 o 
  -2   0   4    33019.63    35918.93    366.56 o 
   0   0   4    96016.80    96364.71   1524.41 o 
   2   0   4    86359.63    90002.59   1187.01 o 
   4   0   4    10171.05     8007.37    259.80 o 
   6   0   4     6798.18     8312.57    214.57 o 
   8   0   4      547.36      412.00     87.06 o 
  10   0   4    34110.01    34946.50    964.35 o 
  12   0   4    28467.76    27719.91    828.88 o 
  14   0   4    24550.54    24410.10    776.89 o 
  16   0   4    13305.75    13408.61    540.65 o 
  18   0   4    17890.60    18337.17    688.70 o 
  20   0   4     3464.02     3486.64    300.57 o 
  22   0   4     5970.66     6379.20    420.93 o 
  24   0   4     3593.13     3372.62    336.77 o 
 -29   1   4      407.44      655.42    159.43 o 
 -27   1   4      103.73      192.35    110.56 o 
 -25   1   4       55.53      177.80    102.98 o 
 -23   1   4       85.28      183.59     94.12 o 
 -21   1   4        0.80      -37.75     73.58 o 
 -19   1   4      155.73      159.04     80.18 o 
 -17   1   4    12873.13    13491.83    499.75 o 
 -15   1   4     4240.54     4433.42    226.44 o 
 -13   1   4      314.28      238.43     37.71 o 
 -11   1   4     3012.38     2961.80     74.91 o 
  -9   1   4    23492.70    22625.77    265.48 o 
  -7   1   4    61885.45    69194.39    716.98 o 
  -5   1   4    22446.89    24351.41    349.36 o 
  -3   1   4     2474.94     3017.25     36.49 o 
  -1   1   4    40891.63    41051.79    543.65 o 
   1   1   4      615.38      780.17     54.57 o 
   3   1   4    76427.86    80252.08    918.09 o 
   5   1   4    13894.46    14380.09    242.00 o 
   7   1   4     6906.35     7305.94    135.66 o 
   9   1   4    11170.16    11183.00    188.75 o 
  11   1   4     2082.13     1999.59     77.64 o 
  13   1   4     6032.55     6037.07    141.46 o 
  15   1   4     2637.17     2629.59    388.33 o 
  17   1   4     1881.06     1787.25    261.39 o 
  19   1   4      787.02      882.38    126.17 o 
  21   1   4      616.51      634.82    131.08 o 
  23   1   4      467.34      542.19    233.28 o 
  25   1   4        5.11      -11.57    184.49 o 
 -28   2   4     1942.54     2373.74    387.45 o 
 -26   2   4     2207.37     1926.83    235.51 o 
 -24   2   4     3885.05     4161.98    236.06 o 
 -22   2   4     1654.81     2073.20    174.45 o 
 -20   2   4     8874.01     8726.47    584.37 o 
 -18   2   4     2301.73     2278.22    148.60 o 
 -16   2   4    13857.28    12931.33    281.98 o 
 -14   2   4    43320.41    43129.20    667.34 o 
 -12   2   4   142602.11   149713.59   1721.08 o 
 -10   2   4    68378.31    67237.12    647.85 o 
  -8   2   4    18275.23    17749.56    215.14 o 
  -6   2   4    15048.59    15773.89    190.15 o 
  -4   2   4      637.51      346.54     54.32 o 
  -2   2   4      102.27      122.46     19.61 o 
   0   2   4   167495.45   165862.30   2108.45 o 
   2   2   4     6886.81     6712.05    112.51 o 
   4   2   4    22114.50    21028.51    250.31 o 
   6   2   4    18596.13    17988.26    227.41 o 
   8   2   4    19157.62    17499.00    229.83 o 
  10   2   4    56043.05    56456.91    700.52 o 
  12   2   4    26413.73    25837.28    369.28 o 
  14   2   4    16177.71    16189.80    340.49 o 
  16   2   4    12286.67    11991.01    295.72 o 
  18   2   4     5534.94     5620.61    202.78 o 
  20   2   4     3333.21     3537.44    290.87 o 
  22   2   4     1533.43     1566.67    181.11 o 
  24   2   4     1282.62     1459.68    196.18 o 
 -27   3   4      315.30      391.05    138.08 o 
 -25   3   4      236.10       70.99    114.47 o 
 -23   3   4       15.13      -15.20     73.58 o 
 -21   3   4       14.65       33.68     66.43 o 
 -19   3   4      253.28      177.37     78.00 o 
 -17   3   4      926.19     1016.07     78.72 o 
 -15   3   4     3744.88     3973.97    160.69 o 
 -13   3   4     4580.79     5303.46    132.82 o 
 -11   3   4      133.02      170.84     26.81 o 
  -9   3   4       27.17       31.58     22.37 o 
  -7   3   4      172.26       35.41     28.11 o 
  -5   3   4     5279.38     5485.34    105.05 o 
  -3   3   4     3352.65     3769.26     73.28 o 
  -1   3   4     5695.77     6019.15     94.66 o 
   1   3   4     2786.25     3103.28     81.36 o 
   3   3   4      268.81       43.75     45.79 o 
   5   3   4      403.89      388.92     32.70 o 
   7   3   4     9994.60     9694.99    178.16 o 
   9   3   4     2223.88     2432.63     81.46 o 
  11   3   4     3133.30     3467.22    112.99 o 
  13   3   4     1278.88     1404.12     93.04 o 
  15   3   4     1002.22     1054.13     84.07 o 
  17   3   4     3511.45     3143.55    166.44 o 
  19   3   4      788.35     1015.90    125.20 o 
  21   3   4      230.97      334.03    157.06 o 
  23   3   4       70.86      -10.68    117.33 o 
 -26   4   4     1438.58     1297.73    292.98 o 
 -24   4   4     1458.00     1582.31    182.29 o 
 -22   4   4     4454.12     4348.34    199.32 o 
 -20   4   4    11537.04    11255.89    249.65 o 
 -18   4   4    23442.08    22127.26    434.67 o 
 -16   4   4    17945.47    17906.50    363.34 o 
 -14   4   4    13054.23    11750.93    264.26 o 
 -12   4   4    38156.57    38799.09    614.65 o 
 -10   4   4    12678.93    13043.46    226.59 o 
  -8   4   4    11595.33    11293.01    192.83 o 
  -6   4   4     5541.71     5291.00    114.79 o 
  -4   4   4     5659.82     6076.44    107.83 o 
  -2   4   4    24492.42    25786.97    304.69 o 
   0   4   4    35010.77    31953.87    333.50 o 
   2   4   4    52903.29    51753.84    636.01 o 
   4   4   4    56984.64    58066.10    709.23 o 
   6   4   4    41593.59    39175.26    508.39 o 
   8   4   4    25072.77    24229.02    300.73 o 
  10   4   4    22833.02    23444.92    353.23 o 
  12   4   4    13188.33    12827.82    240.18 o 
  14   4   4     3295.02     3047.67    154.47 o 
  16   4   4      118.76       95.10     74.82 o 
  18   4   4     4369.49     4289.43    202.42 o 
  20   4   4     1064.65      888.76    128.41 o 
  22   4   4     7741.31     7504.36    351.89 o 
  24   4   4     4800.45     4918.19    490.28 o 
 -27   5   4     3108.82     3131.85    250.86 o 
 -25   5   4     1023.02     1156.30    177.65 o 
 -23   5   4     2621.28     2170.24    160.66 o 
 -21   5   4       41.41      167.85     83.98 o 
 -19   5   4     4521.50     4528.78    188.70 o 
 -17   5   4      821.98      653.82     92.56 o 
 -15   5   4        5.16       49.62     95.23 o 
 -13   5   4     2556.68     2582.78    123.24 o 
 -11   5   4      150.34      108.33     52.36 o 
  -9   5   4       43.29      -25.75     40.77 o 
  -7   5   4     2935.04     2764.26     93.90 o 
  -5   5   4    10864.81    11157.06    172.37 o 
  -3   5   4    13139.61    12750.76    184.75 o 
  -1   5   4     1606.45     1850.56     62.38 o 
   1   5   4      509.83      483.02     43.02 o 
   3   5   4      715.59      392.56     47.14 o 
   5   5   4     8144.39     8733.58    234.84 o 
   7   5   4       88.06        7.96     38.29 o 
   9   5   4      422.27      593.39     79.19 o 
  11   5   4     1486.31     1497.20    118.84 o 
  13   5   4      587.58      546.52     92.08 o 
  15   5   4     2509.81     2912.38    264.92 o 
  17   5   4      838.18      926.55    121.88 o 
  19   5   4      110.25       94.15     89.71 o 
  21   5   4        3.34        8.84     98.25 o 
  23   5   4      584.10      919.43    148.04 o 
 -24   6   4     5652.19     6026.99    259.05 o 
 -22   6   4     3251.05     3459.57    192.90 o 
 -20   6   4     7813.51     7449.37    252.11 o 
 -18   6   4     7013.37     6941.84    233.62 o 
 -16   6   4     7375.00     7431.38    227.31 o 
 -14   6   4     3513.94     3558.54    153.62 o 
 -12   6   4     3118.34     2786.02    130.74 o 
 -10   6   4     5647.60     5775.05    172.21 o 
  -8   6   4    23556.16    22587.99    345.24 o 
  -6   6   4    15021.94    14579.04    246.42 o 
  -4   6   4    44360.85    45898.00    589.76 o 
  -2   6   4    30854.87    30209.97    415.22 o 
   0   6   4    33128.80    32700.61    395.07 o 
   2   6   4    10910.70    10670.82    208.16 o 
   4   6   4     7576.85     6996.78    195.94 o 
   6   6   4     7948.44     7956.23    217.17 o 
   8   6   4    14693.66    13958.10    392.70 o 
  10   6   4     8619.08     8664.75    247.46 o 
  12   6   4    14632.58    14365.12    407.90 o 
  14   6   4     6799.46     6961.44    290.05 o 
  16   6   4     6142.45     5950.83    235.77 o 
  18   6   4     4336.31     4330.28    417.23 o 
  20   6   4     3831.89     4221.03    223.75 o 
  22   6   4     1844.96     1669.46    176.85 o 
 -23   7   4      127.33      254.10    105.00 o 
 -21   7   4      579.94      664.10    152.96 o 
 -19   7   4        2.60      -51.68     78.53 o 
 -17   7   4      715.65      841.44    113.85 o 
 -15   7   4     3072.27     3405.11    162.25 o 
 -13   7   4      185.69      241.49     73.79 o 
 -11   7   4      675.21      532.62     82.11 o 
  -9   7   4     1743.72     1961.71     98.23 o 
  -7   7   4     6751.45     6859.76    166.44 o 
  -5   7   4       20.73       44.65     39.60 o 
  -3   7   4     2486.34     2560.89     95.63 o 
  -1   7   4      513.10      581.95     77.54 o 
   1   7   4     4636.32     4694.28    349.32 o 
   3   7   4    10388.16     9858.04    267.57 o 
   5   7   4     2795.77     2567.35    112.89 o 
   7   7   4      911.96      949.24     98.78 o 
   9   7   4     1538.83     1490.97    119.38 o 
  11   7   4     2031.25     1812.57    138.90 o 
  13   7   4        8.24       93.64    136.42 o 
  15   7   4      337.66      340.03     99.40 o 
  17   7   4      539.64      503.98    129.58 o 
  19   7   4       32.16       71.54    100.93 o 
 -22   8   4     1373.94     1268.02    154.12 o 
 -20   8   4      218.14      189.91    100.67 o 
 -18   8   4     3735.07     3616.86    246.76 o 
 -16   8   4     1677.89     1619.30    134.63 o 
 -14   8   4     8193.07     8417.18    253.15 o 
 -12   8   4     9809.81     9018.83    222.50 o 
 -10   8   4    21512.63    21049.60    361.73 o 
  -8   8   4    16781.27    16608.20    300.67 o 
  -6   8   4     4674.55     4788.26    193.59 o 
  -4   8   4     8514.91     8446.46    183.93 o 
  -2   8   4    20418.83    20080.14    388.92 o 
   0   8   4      672.75      662.49     72.83 o 
   2   8   4     6526.58     6788.37    256.71 o 
   4   8   4     2167.98     1889.38    106.63 o 
   6   8   4    15552.69    16029.30    309.26 o 
   8   8   4    13559.09    13714.38    336.12 o 
  10   8   4     3467.67     3385.95    236.54 o 
  12   8   4    15376.96    14888.25    455.64 o 
  14   8   4    10192.78     9794.12    383.47 o 
  16   8   4     4789.37     4812.72    289.96 o 
  18   8   4     1022.38     1189.50    153.40 o 
 -21   9   4      137.33       42.64    118.34 o 
 -19   9   4      646.63      664.53    141.47 o 
 -17   9   4       32.06       21.86     89.71 o 
 -15   9   4      661.63      639.94     95.51 o 
 -13   9   4     2937.98     3160.29    173.02 o 
 -11   9   4     2478.65     2504.44    127.49 o 
  -9   9   4     2358.63     2170.16    117.80 o 
  -7   9   4      256.43      244.89     64.79 o 
  -5   9   4      425.22      238.76    181.62 o 
  -3   9   4      110.74      148.39     92.02 o 
  -1   9   4     1182.56     1014.71     98.45 o 
   1   9   4     1275.37     1039.34     91.31 o 
   3   9   4      944.15      710.61     86.16 o 
   5   9   4      572.42      531.49     88.35 o 
   7   9   4     2264.03     2322.98    130.15 o 
   9   9   4     1426.14     1300.20    158.97 o 
  11   9   4      144.92      192.65     96.15 o 
  13   9   4      419.71      422.44    109.36 o 
  15   9   4      242.20      222.34    106.40 o 
  17   9   4       20.22      114.48    110.14 o 
 -18  10   4     7981.97     8505.59    260.66 o 
 -16  10   4     8216.28     8887.19    258.28 o 
 -14  10   4     5184.49     5617.33    229.22 o 
 -12  10   4      916.30     1121.23    110.07 o 
 -10  10   4     1912.48     1901.96    147.43 o 
  -8  10   4     2269.53     2188.19    148.99 o 
  -6  10   4      829.18     1078.83    398.60 o 
  -4  10   4     2488.88     2106.43    180.84 o 
  -2  10   4     7341.63     7613.77    304.88 o 
   0  10   4     1897.24     2011.41    338.28 o 
   2  10   4    17343.70    16543.44    480.52 o 
   4  10   4    17032.73    16665.20    337.47 o 
   6  10   4    15176.55    15644.89    433.99 o 
   8  10   4     5817.09     5634.64    199.42 o 
  10  10   4       35.76      -19.47     76.15 o 
  12  10   4     1037.11     1009.08    121.72 o 
  14  10   4      513.11      515.49    116.24 o 
 -15  11   4      141.23      146.73    108.82 o 
 -13  11   4       28.04       28.75    112.70 o 
 -11  11   4       52.90        1.69     88.82 o 
  -9  11   4      194.13       61.67     87.55 o 
  -7  11   4      122.34       48.64    108.37 o 
  -5  11   4      920.54      950.11    177.23 o 
  -3  11   4     3493.11     3353.64    228.67 o 
  -1  11   4     2807.56     2537.61    294.07 o 
   1  11   4      539.90      564.72    148.77 o 
   3  11   4      547.08      620.91    146.45 o 
   5  11   4      474.68      321.38    105.71 o 
   7  11   4      459.88      418.58    146.83 o 
   9  11   4      559.98      558.26    164.30 o 
  11  11   4       35.16        6.72     84.99 o 
 -10  12   4     2227.36     2126.86    224.72 o 
  -8  12   4     3797.65     3944.80    271.82 o 
  -6  12   4     5790.81     4928.05    491.28 o 
  -4  12   4     3651.13     3964.19    268.85 o 
  -2  12   4     1465.49     1974.88    210.50 o 
   0  12   4      153.60       77.85    119.74 o 
   2  12   4     2720.57     2690.54    233.38 o 
   4  12   4      739.42      585.39    170.99 o 
   6  12   4      338.51      424.48    121.74 o 
 -29   1   5      931.14     1076.72    176.85 o 
 -27   1   5     3717.20     3602.86    244.69 o 
 -25   1   5     3461.23     3294.53    219.33 o 
 -23   1   5     3793.43     3678.57    213.64 o 
 -21   1   5      874.08     1038.35    125.47 o 
 -19   1   5     9616.84     9365.22    304.47 o 
 -17   1   5     9479.93    10235.43    396.37 o 
 -15   1   5     1164.58      831.88     91.07 o 
 -13   1   5    19907.68    19972.94    281.56 o 
 -11   1   5     6332.77     7437.11    132.18 o 
  -9   1   5     2820.57     3366.94     80.52 o 
  -7   1   5     3596.69     4468.01    108.61 o 
  -5   1   5     1235.94      987.70     37.53 o 
  -3   1   5   199742.78   206489.03   2074.21 o 
  -1   1   5    17829.68    18850.64    271.24 o 
   1   1   5     3629.46     3356.50     83.40 o 
   3   1   5     2612.67     2746.71     72.47 o 
   5   1   5     1333.24     1065.34     45.03 o 
   7   1   5    10146.71     8744.64    157.35 o 
   9   1   5     4418.99     4920.60    118.35 o 
  11   1   5    12919.41    13823.53    234.57 o 
  13   1   5     3539.96     3024.23    112.89 o 
  15   1   5      327.14      220.97     83.93 o 
  17   1   5     1479.61     1421.56    138.46 o 
  19   1   5     4701.80     5035.86    245.22 o 
  21   1   5      613.04      764.56    167.16 o 
  23   1   5       19.57      159.65    159.81 o 
 -28   2   5     1081.01      906.80    152.00 o 
 -26   2   5     1022.09     1153.41    166.81 o 
 -24   2   5     1031.35     1152.78    151.04 o 
 -22   2   5       30.69      123.14     85.49 o 
 -20   2   5     2355.09     2136.68    315.85 o 
 -18   2   5    12552.80    12282.61    347.97 o 
 -16   2   5     1974.06     1959.55    151.31 o 
 -14   2   5      105.17      105.78     36.38 o 
 -12   2   5      353.40      256.73     29.62 o 
 -10   2   5     1371.51     1039.30     43.98 o 
  -8   2   5     1015.32      769.41     62.72 o 
  -6   2   5     2464.45     1933.07    102.09 o 
  -4   2   5    72650.45    77577.29    788.55 o 
  -2   2   5    47370.64    52529.92    608.18 o 
   0   2   5    52519.48    52571.71    705.78 o 
   2   2   5    16697.79    16361.91    230.39 o 
   4   2   5    30255.64    29528.11    339.72 o 
   6   2   5    12290.45    13265.71    183.89 o 
   8   2   5     6323.49     5922.60    111.86 o 
  10   2   5     3297.78     3640.58    102.45 o 
  12   2   5     1568.15     1410.44    124.03 o 
  14   2   5     1516.68     1776.51     99.35 o 
  16   2   5     8724.52     8686.83    216.14 o 
  18   2   5     1038.94      895.46    104.75 o 
  20   2   5       77.47       89.95     98.88 o 
  22   2   5     1335.53     1416.85    395.85 o 
  24   2   5      898.60     1091.48    182.22 o 
 -27   3   5      788.75      885.62    167.26 o 
 -25   3   5      232.35      292.15    110.68 o 
 -23   3   5      522.34      574.31     96.85 o 
 -21   3   5     1080.23     1226.65    110.51 o 
 -19   3   5     1718.99     1529.41     96.90 o 
 -17   3   5    17974.48    17931.21    307.51 o 
 -15   3   5     1642.66     1640.20     84.03 o 
 -13   3   5    19435.95    20408.42    394.78 o 
 -11   3   5       32.82      132.89     37.35 o 
  -9   3   5     6804.04     6912.12    115.74 o 
  -7   3   5    30254.87    29973.11    401.41 o 
  -5   3   5       26.03       24.71     17.17 o 
  -3   3   5    46501.47    47344.00    502.47 o 
  -1   3   5      349.30      256.31     47.12 o 
   1   3   5       39.34       41.60     29.07 o 
   3   3   5     1903.72     1549.69     46.22 o 
   5   3   5     4663.81     4580.24    120.16 o 
   7   3   5    39547.70    41275.75    469.75 o 
   9   3   5     9645.58     9355.74    151.94 o 
  11   3   5     2162.11     1958.74    110.45 o 
  13   3   5     6004.84     5652.13    262.87 o 
  15   3   5       68.69       49.80     52.97 o 
  17   3   5      193.62      130.29     80.88 o 
  19   3   5       17.29       27.07     82.09 o 
  21   3   5      356.48      407.14    137.28 o 
  23   3   5     1390.73     1480.36    441.83 o 
 -28   4   5     2228.28     2440.92    298.97 o 
 -26   4   5      300.56      -25.83    109.29 o 
 -24   4   5     2589.03     3199.63    226.10 o 
 -22   4   5      744.93      498.62     80.39 o 
 -20   4   5     6683.35     6381.08    182.15 o 
 -18   4   5     3739.18     4048.06    229.55 o 
 -16   4   5     9555.05    10109.79    250.27 o 
 -14   4   5      832.59      869.65    112.87 o 
 -12   4   5      223.43      260.42     51.17 o 
 -10   4   5     1000.39     1054.20     58.42 o 
  -8   4   5    21860.49    22624.73    318.14 o 
  -6   4   5    22288.31    21476.89    268.14 o 
  -4   4   5      222.30      142.74     27.94 o 
  -2   4   5    18840.80    20949.95    257.10 o 
   0   4   5     2444.28     2256.99     67.88 o 
   2   4   5       25.71      134.77     35.48 o 
   4   4   5     2483.45     2480.92     84.39 o 
   6   4   5    22652.11    22247.99    277.27 o 
   8   4   5     2475.38     2598.86     70.49 o 
  10   4   5     3373.72     3320.71    113.04 o 
  12   4   5     5464.48     5880.68    202.88 o 
  14   4   5     4437.02     3964.67    260.72 o 
  16   4   5      599.27      587.53    103.29 o 
  18   4   5      235.54      169.93     89.68 o 
  20   4   5      701.55      455.62    116.30 o 
  22   4   5      205.67      315.87    144.86 o 
 -27   5   5      932.89      899.23    169.13 o 
 -25   5   5      381.73      472.21    139.29 o 
 -23   5   5     2271.20     2508.03    259.86 o 
 -21   5   5     4433.65     4219.14    191.69 o 
 -19   5   5      308.24      219.21     79.18 o 
 -17   5   5     5521.07     4984.84    322.09 o 
 -15   5   5     4746.02     4987.65    173.64 o 
 -13   5   5    14371.11    14930.89    306.48 o 
 -11   5   5     3184.45     2809.02    134.04 o 
  -9   5   5      864.24      767.68     67.28 o 
  -7   5   5     2712.53     3651.96    103.86 o 
  -5   5   5      285.51      555.68     56.78 o 
  -3   5   5     2748.11     2168.25     75.34 o 
  -1   5   5     5349.43     5669.16     98.70 o 
   1   5   5    40263.89    43100.10    497.32 o 
   3   5   5    29348.74    28640.75    400.26 o 
   5   5   5     5103.45     4634.77    123.45 o 
   7   5   5     6821.29     6688.34    179.06 o 
   9   5   5     9692.92     9195.45    260.62 o 
  11   5   5     1112.63     1038.36    220.57 o 
  13   5   5       20.53       94.53     69.47 o 
  15   5   5     2916.42     2676.88    176.40 o 
  17   5   5     1903.63     2162.86    159.70 o 
  19   5   5      299.06      426.62    111.69 o 
  21   5   5     1287.73     1076.41    147.24 o 
 -26   6   5        3.83      -22.14    175.75 o 
 -24   6   5      243.86      361.34    107.41 o 
 -22   6   5      119.69       93.77     87.93 o 
 -20   6   5      160.34      204.00     85.86 o 
 -18   6   5     1940.51     2041.32    137.73 o 
 -16   6   5       66.18       37.56     66.72 o 
 -14   6   5        6.54      -17.78     55.99 o 
 -12   6   5      729.83      762.72     82.25 o 
 -10   6   5     1221.80     1403.59     92.58 o 
  -8   6   5      297.98      307.19     64.98 o 
  -6   6   5        8.92       58.18     38.94 o 
  -4   6   5     1317.87     1684.12     67.76 o 
  -2   6   5     2118.43     2064.74     66.08 o 
   0   6   5      271.47      208.12     30.08 o 
   2   6   5        5.38      -12.06     35.40 o 
   4   6   5     1259.64     1136.59     73.87 o 
   6   6   5     2226.84     2382.91    210.25 o 
   8   6   5     1164.44     1269.06    162.75 o 
  10   6   5       78.78       98.05     68.39 o 
  12   6   5        3.66      -12.00     67.28 o 
  14   6   5        0.39      -73.90     70.94 o 
  16   6   5      327.08      150.48     94.80 o 
  18   6   5      324.26       95.73     97.52 o 
  20   6   5       58.33      170.49    114.42 o 
 -23   7   5     2792.29     2959.55    189.51 o 
 -21   7   5     2000.12     1993.26    156.08 o 
 -19   7   5       10.46       11.71     76.10 o 
 -17   7   5       81.00      -33.32     70.84 o 
 -15   7   5     1175.64     1081.73    105.53 o 
 -13   7   5      685.65      609.33     89.05 o 
 -11   7   5     1194.61     1090.70    108.79 o 
  -9   7   5    10337.51    10704.10    219.62 o 
  -7   7   5    24899.95    24336.97    371.35 o 
  -5   7   5    41558.01    42104.19    503.73 o 
  -3   7   5     4893.60     5135.95    132.08 o 
  -1   7   5     6804.69     6461.29    174.90 o 
   1   7   5     3918.07     3702.41    126.61 o 
   3   7   5       30.58        2.87     46.48 o 
   5   7   5      545.68      638.87     88.09 o 
   7   7   5      126.35      309.43     76.53 o 
   9   7   5      620.18      599.06     95.75 o 
  11   7   5     1189.11     1113.10    163.50 o 
  13   7   5     2535.69     2606.08    167.35 o 
  15   7   5     7534.72     6827.83    257.92 o 
  17   7   5     2597.68     2197.22    174.21 o 
  19   7   5     1049.90     1071.04    149.66 o 
 -22   8   5      159.08      171.53    140.12 o 
 -20   8   5      333.36      295.85    119.51 o 
 -18   8   5        0.51       29.63     79.69 o 
 -16   8   5      138.01      199.60     85.13 o 
 -14   8   5     6947.93     6565.43    222.90 o 
 -12   8   5     4213.43     4106.28    149.98 o 
 -10   8   5      545.06      720.74     79.47 o 
  -8   8   5      135.73      192.41     57.76 o 
  -6   8   5     5046.09     5181.26    129.47 o 
  -4   8   5     1346.97     1275.87    200.35 o 
  -2   8   5      175.48       87.22     60.97 o 
   0   8   5       80.14      136.90     56.28 o 
   2   8   5      358.66      351.78     66.63 o 
   4   8   5     1016.04     1078.08     91.18 o 
   6   8   5        3.22       32.22     59.90 o 
   8   8   5     3525.06     3299.33    167.92 o 
  10   8   5      324.96      341.20     97.71 o 
  12   8   5     1179.81     1555.40    226.02 o 
  14   8   5      475.10      220.43     98.88 o 
  16   8   5       17.15      -53.70     99.71 o 
  18   8   5      499.98      378.32    119.23 o 
 -21   9   5      422.47      435.83    124.79 o 
 -19   9   5     2545.46     2292.78    167.22 o 
 -17   9   5      695.57      666.16     98.87 o 
 -15   9   5     6447.38     6763.82    209.63 o 
 -13   9   5       52.26       63.45     67.77 o 
 -11   9   5     5415.93     5158.46    170.64 o 
  -9   9   5     2015.23     2190.00    224.49 o 
  -7   9   5      155.84      227.08     77.02 o 
  -5   9   5     1008.85     1272.74    185.23 o 
  -3   9   5       27.30        3.09     78.22 o 
  -1   9   5     2778.91     2696.41    216.11 o 
   1   9   5     2361.87     2299.11    120.73 o 
   3   9   5     2008.42     2114.30    121.15 o 
   5   9   5     8321.35     8265.11    221.59 o 
   7   9   5     2146.94     2158.22    162.21 o 
   9   9   5     2305.15     2450.10    143.08 o 
  11   9   5     2074.60     2038.86    161.84 o 
  13   9   5       16.89      126.88    101.48 o 
  15   9   5      162.52      238.88    112.22 o 
 -18  10   5      209.21      198.53     97.56 o 
 -16  10   5       73.77       84.88     82.71 o 
 -14  10   5      269.83      148.13     83.34 o 
 -12  10   5      644.34      610.36    111.47 o 
 -10  10   5        5.51      -99.36     74.18 o 
  -8  10   5      190.30       67.89     99.26 o 
  -6  10   5      316.13      211.61    102.98 o 
  -4  10   5      189.97      100.14    131.41 o 
  -2  10   5     1361.50     1536.26    179.80 o 
   0  10   5     1704.11     1442.91    162.34 o 
   2  10   5      354.26      400.34     81.47 o 
   4  10   5     1533.54     1681.07    120.12 o 
   6  10   5      910.67     1006.32    195.49 o 
   8  10   5      200.31      144.85     83.01 o 
  10  10   5      919.16     1076.58    156.76 o 
  12  10   5     1817.95     1844.36    147.04 o 
  14  10   5       15.71       25.67    105.15 o 
 -15  11   5     4845.21     4987.39    316.82 o 
 -13  11   5     3019.18     2539.46    179.85 o 
 -11  11   5     1092.77     1114.27    135.09 o 
  -9  11   5      318.37      308.80    159.67 o 
  -7  11   5     1580.03     1402.19    176.43 o 
  -5  11   5      136.33      -49.63    108.45 o 
  -3  11   5       57.50        6.92     97.57 o 
  -1  11   5     1959.68     2202.36    253.72 o 
   1  11   5     1531.25     1482.89    178.71 o 
   3  11   5     3721.03     3839.28    250.01 o 
   5  11   5     2315.22     2567.67    178.73 o 
   7  11   5     1863.31     1807.58    138.06 o 
   9  11   5      193.42      268.73     98.30 o 
 -10  12   5       98.11      -80.67    117.41 o 
  -8  12   5       96.13      173.10    123.87 o 
  -6  12   5      305.88      108.57    126.71 o 
  -4  12   5      545.93      453.11    142.53 o 
  -2  12   5      799.17      849.31    182.31 o 
   0  12   5        0.74       22.25    114.76 o 
   2  12   5       76.56       99.72    132.20 o 
   4  12   5      306.60      324.97    139.74 o 
 -28   0   6      161.64       55.52    162.44 o 
 -26   0   6      491.28      317.90    169.05 o 
 -24   0   6        5.13      -80.17    120.30 o 
 -22   0   6     4249.16     4411.98    317.65 o 
 -20   0   6     1480.84     1406.17    187.24 o 
 -18   0   6      300.50      554.84    133.55 o 
 -16   0   6     6577.60     6292.02    244.86 o 
 -14   0   6    10635.46    10174.11    255.17 o 
 -12   0   6     1977.55     1723.78    125.38 o 
 -10   0   6    11464.37    12275.76    781.73 o 
  -8   0   6    20622.47    20184.14    456.47 o 
  -6   0   6       13.66       84.81     35.73 o 
  -4   0   6    37961.76    37161.02    614.52 o 
  -2   0   6     2253.01     2392.26     55.17 o 
   0   0   6     6603.33     7048.33    126.99 o 
   2   0   6     1703.23     1990.72     88.45 o 
   4   0   6     3071.71     3460.63    101.98 o 
   6   0   6    20976.14    19116.21    341.27 o 
   8   0   6     5624.16     6183.46    283.45 o 
  10   0   6      287.64      394.62    101.58 o 
  12   0   6     3451.02     3948.63    262.13 o 
  14   0   6    10806.29    10725.31    290.76 o 
  16   0   6     1694.92     1333.06    188.08 o 
  18   0   6      605.73      788.88    177.05 o 
  20   0   6      210.52      416.72    170.34 o 
  22   0   6     1288.24     1030.13    226.89 o 
  24   0   6     2480.00     2494.84    313.93 o 
 -29   1   6      301.64      146.43    125.18 o 
 -27   1   6      876.54      697.70    145.67 o 
 -25   1   6     3508.77     3919.42    327.56 o 
 -23   1   6     1253.64     1521.08    151.98 o 
 -21   1   6     3489.16     4328.39    220.92 o 
 -19   1   6     1376.00     1288.49    161.36 o 
 -17   1   6      247.12      277.71     80.67 o 
 -15   1   6    21124.69    21006.50    353.87 o 
 -13   1   6     5672.10     5101.59    187.91 o 
 -11   1   6     3867.29     4569.93    131.06 o 
  -9   1   6       33.32       20.79     23.17 o 
  -7   1   6        1.32      130.16     29.88 o 
  -5   1   6     6903.39     6604.31    104.49 o 
  -3   1   6    39820.73    41867.09    560.05 o 
  -1   1   6    70284.13    74595.97    843.60 o 
   1   1   6     2698.34     3085.06     82.25 o 
   3   1   6      195.66      144.39     31.43 o 
   5   1   6     5623.35     4806.77     96.17 o 
   7   1   6     7312.50     7204.95    143.63 o 
   9   1   6    13508.69    13940.88    232.31 o 
  11   1   6     2406.86     2370.64     91.54 o 
  13   1   6      892.39      799.28     80.71 o 
  15   1   6      635.86      663.07    111.33 o 
  17   1   6     6245.29     6516.64    335.33 o 
  19   1   6     7029.71     6059.26    306.48 o 
  21   1   6      226.49      169.71     89.82 o 
  23   1   6      667.49      523.08    348.82 o 
 -28   2   6      171.39      125.90    119.62 o 
 -26   2   6      242.72      118.36    271.39 o 
 -24   2   6      164.67      135.97     95.02 o 
 -22   2   6      129.03      199.59    146.67 o 
 -20   2   6      573.83      337.35     91.33 o 
 -18   2   6      195.16      114.16    102.92 o 
 -16   2   6    10016.93     9909.11    198.42 o 
 -14   2   6    18927.01    19173.73    252.13 o 
 -12   2   6    11746.01    11794.74    216.21 o 
 -10   2   6     6348.86     7416.73    117.94 o 
  -8   2   6     2713.45     4035.90    121.01 o 
  -6   2   6     2309.88     2681.35     92.39 o 
  -4   2   6    26536.23    26457.21    289.94 o 
  -2   2   6    38757.30    39042.84    539.80 o 
   0   2   6       84.44       40.29     28.91 o 
   2   2   6    14490.16    14488.26    214.46 o 
   4   2   6    19082.10    18869.07    239.01 o 
   6   2   6     9241.88     8656.61    171.28 o 
   8   2   6     4842.67     4977.77    105.45 o 
  10   2   6      668.75      703.20     55.31 o 
  12   2   6      173.62      199.99     55.17 o 
  14   2   6     5464.89     5757.37    168.98 o 
  16   2   6     5713.74     5581.67    175.84 o 
  18   2   6       92.49      105.45     76.27 o 
  20   2   6     1183.45     1463.52    178.36 o 
  22   2   6      132.65       36.22    111.63 o 
 -29   3   6        0.83      -55.17    124.00 o 
 -27   3   6      196.11      121.61    118.13 o 
 -25   3   6      118.55      163.72     87.36 o 
 -23   3   6     1169.15      955.04    109.68 o 
 -21   3   6     5896.35     5694.15    202.33 o 
 -19   3   6     2490.69     2675.13    154.80 o 
 -17   3   6     1320.30     1196.32     81.09 o 
 -15   3   6     6612.38     6543.13    172.95 o 
 -13   3   6     6815.09     7746.19    131.80 o 
 -11   3   6      791.17      804.52     51.19 o 
  -9   3   6      268.64      294.12     31.61 o 
  -7   3   6      914.06     1131.43     58.61 o 
  -5   3   6     4420.21     4946.04     94.90 o 
  -3   3   6    18086.95    18931.89    229.61 o 
  -1   3   6     6712.16     7536.47    211.46 o 
   1   3   6      382.05      346.43     39.26 o 
   3   3   6      149.57       41.43     22.83 o 
   5   3   6     5153.78     6220.34    123.21 o 
   7   3   6      226.84      333.30     35.24 o 
   9   3   6     2622.53     2636.09     78.07 o 
  11   3   6      734.94      755.37     67.09 o 
  13   3   6     1111.25     1266.65     86.39 o 
  15   3   6     2413.99     2178.46    142.26 o 
  17   3   6      212.35       86.42     80.29 o 
  19   3   6      210.96      382.79    123.77 o 
  21   3   6      184.07      -50.30    105.79 o 
  23   3   6      102.12       28.23    123.60 o 
 -28   4   6       91.02      203.39    130.17 o 
 -26   4   6      993.23     1090.46    170.34 o 
 -24   4   6      739.54      555.54    129.71 o 
 -22   4   6     4762.94     4758.98    346.52 o 
 -20   4   6     2346.29     2151.03    135.84 o 
 -18   4   6     1570.33     1618.54    115.38 o 
 -16   4   6       21.27       16.83     62.09 o 
 -14   4   6     1891.79     1828.52     69.48 o 
 -12   4   6     1401.68     1611.09     71.88 o 
 -10   4   6     7896.69     8738.30    144.70 o 
  -8   4   6       58.41       63.61     32.63 o 
  -6   4   6    23542.63    22708.71    278.94 o 
  -4   4   6     4624.18     3785.92    112.64 o 
  -2   4   6    28303.05    31087.22    358.63 o 
   0   4   6     1039.65     1335.67    103.47 o 
   2   4   6    10931.17    10719.09    189.48 o 
   4   4   6     1839.13     1862.14     76.50 o 
   6   4   6      185.37      182.79     27.24 o 
   8   4   6      670.80      666.40     46.17 o 
  10   4   6      667.07      755.48     88.91 o 
  12   4   6      420.13      496.87     89.43 o 
  14   4   6     6789.65     6102.86    218.52 o 
  16   4   6      480.37      457.72    100.14 o 
  18   4   6     4276.63     4258.45    208.42 o 
  20   4   6     1693.93     1940.43    168.18 o 
  22   4   6      125.18      174.13    137.22 o 
 -27   5   6       83.07      283.04    132.90 o 
 -25   5   6      393.52      331.75    133.26 o 
 -23   5   6     1937.39     2156.33    155.28 o 
 -21   5   6      242.48      310.25     90.82 o 
 -19   5   6      604.37      707.68     99.06 o 
 -17   5   6     1459.65     1334.53    107.17 o 
 -15   5   6      302.56      315.78     69.48 o 
 -13   5   6      884.10      731.19     55.73 o 
 -11   5   6     6198.23     6263.76    149.52 o 
  -9   5   6      862.68      567.05     52.90 o 
  -7   5   6       22.90       38.34     30.14 o 
  -5   5   6    22840.95    23366.31    294.25 o 
  -3   5   6     5982.28     5384.80    107.87 o 
  -1   5   6      467.14      736.87     67.56 o 
   1   5   6      335.16      361.88     51.05 o 
   3   5   6     1223.99      971.25     64.50 o 
   5   5   6     8401.29     8994.86    182.23 o 
   7   5   6     3546.17     3059.94    139.11 o 
   9   5   6     1059.48     1256.45    120.44 o 
  11   5   6      725.18      958.50    164.28 o 
  13   5   6      348.92      436.87     97.95 o 
  15   5   6     7185.88     7129.24    250.12 o 
  17   5   6      151.20      146.14     91.05 o 
  19   5   6      691.15      772.00    133.42 o 
  21   5   6      131.55      176.76    114.42 o 
 -26   6   6       58.94       51.13    143.20 o 
 -24   6   6       32.79       16.70     90.50 o 
 -22   6   6        3.33        6.46     82.62 o 
 -20   6   6     2168.98     1917.69    140.89 o 
 -18   6   6     4103.42     3612.07    168.88 o 
 -16   6   6     4349.59     3730.98    162.92 o 
 -14   6   6       56.07      127.64     62.44 o 
 -12   6   6       76.55       50.45     53.24 o 
 -10   6   6     3187.61     3523.88    213.36 o 
  -8   6   6     1840.51     1978.05     86.36 o 
  -6   6   6      363.53      314.94     47.14 o 
  -4   6   6      260.49      295.94     45.92 o 
  -2   6   6     1179.03     1181.63     52.37 o 
   0   6   6     1558.55     1585.63     72.07 o 
   2   6   6      770.57      803.30     58.54 o 
   4   6   6     3767.19     3571.98    140.05 o 
   6   6   6     3210.51     3542.90    138.60 o 
   8   6   6    17235.21    16067.38    353.68 o 
  10   6   6     6629.61     5706.69    206.63 o 
  12   6   6      987.21     1114.21    119.39 o 
  14   6   6      205.76      248.02     94.88 o 
  16   6   6       10.86     -105.97     82.20 o 
  18   6   6       44.99      -58.00     90.90 o 
  20   6   6      178.78      210.45    109.44 o 
 -25   7   6     1014.54      858.29    138.95 o 
 -23   7   6      262.91      360.85    106.59 o 
 -21   7   6      417.89      348.56     99.76 o 
 -19   7   6      830.07      777.86    138.49 o 
 -17   7   6     5681.00     5733.87    204.91 o 
 -15   7   6     4520.26     4806.69    181.73 o 
 -13   7   6      233.81      196.91     71.31 o 
 -11   7   6     1174.48     1227.32    111.17 o 
  -9   7   6       43.90      118.24     51.51 o 
  -7   7   6      947.31      932.16     71.94 o 
  -5   7   6      507.13      554.63     67.67 o 
  -3   7   6     2161.12     2037.16     86.25 o 
  -1   7   6     3887.91     3401.05    121.43 o 
   1   7   6     2551.81     2735.65    140.67 o 
   3   7   6       11.20       17.52     48.85 o 
   5   7   6      193.05      253.96     74.82 o 
   7   7   6    10076.40    10225.95    276.68 o 
   9   7   6     4526.54     3817.12    209.29 o 
  11   7   6       43.06       66.46     77.32 o 
  13   7   6     1076.55     1268.91    134.27 o 
  15   7   6      131.41      110.91     93.46 o 
  17   7   6     4070.64     4966.38    625.32 o 
  19   7   6     1076.63      983.90    176.57 o 
 -22   8   6      119.96      145.89    106.26 o 
 -20   8   6      200.93      129.86     89.43 o 
 -18   8   6     2597.02     2542.91    158.87 o 
 -16   8   6      890.91     1086.21    115.89 o 
 -14   8   6     3654.03     3650.05    149.68 o 
 -12   8   6     5872.02     6279.38    180.67 o 
 -10   8   6     1569.44     1747.17    135.83 o 
  -8   8   6     1881.95     1958.80    100.73 o 
  -6   8   6      893.36      771.08     80.69 o 
  -4   8   6     3701.77     3225.86    141.76 o 
  -2   8   6      573.42      406.34    146.41 o 
   0   8   6      604.05      536.88     72.21 o 
   2   8   6     4287.61     4558.27    152.28 o 
   4   8   6     8230.33     8025.49    205.92 o 
   6   8   6     4721.42     4528.73    162.03 o 
   8   8   6     8200.83     8082.01    256.75 o 
  10   8   6     1612.28     1670.30    144.31 o 
  12   8   6      726.21      804.32    140.32 o 
  14   8   6       35.21       95.65     96.70 o 
  16   8   6      154.24      197.52    105.21 o 
  18   8   6       34.49       91.59    136.94 o 
 -21   9   6      556.28      533.51    183.24 o 
 -19   9   6       36.12      -86.83     82.27 o 
 -17   9   6      267.01      293.04     87.92 o 
 -15   9   6       63.67       48.60     75.75 o 
 -13   9   6     1051.25     1065.67     99.01 o 
 -11   9   6       22.40       32.59     61.19 o 
  -9   9   6      130.30       99.38     60.29 o 
  -7   9   6     1441.66     1496.35    149.08 o 
  -5   9   6       36.93      -14.76     78.53 o 
  -3   9   6     1594.96     1746.69    120.91 o 
  -1   9   6      669.48      612.75    128.55 o 
   1   9   6      482.00      519.26    102.35 o 
   3   9   6      225.39      292.72     73.77 o 
   5   9   6      340.72      337.71     78.29 o 
   7   9   6      384.54      360.89     82.96 o 
   9   9   6       29.23       64.97     73.28 o 
  11   9   6      112.35       75.56     93.64 o 
  13   9   6      347.61      465.25    116.56 o 
  15   9   6      533.12      581.91    132.79 o 
 -18  10   6        2.09      -89.20     78.14 o 
 -16  10   6      734.70      618.76    100.22 o 
 -14  10   6     1719.23     1620.95    123.70 o 
 -12  10   6      437.04      318.58    134.57 o 
 -10  10   6      134.51      195.48     97.49 o 
  -8  10   6     4044.36     3932.49    233.56 o 
  -6  10   6     2143.86     2464.06    194.26 o 
  -4  10   6     5233.01     4989.57    248.32 o 
  -2  10   6     6638.88     6291.00    279.87 o 
   0  10   6    10222.59     9963.77    400.15 o 
   2  10   6      432.54      237.50     76.61 o 
   4  10   6      320.88      307.93    113.09 o 
   6  10   6     1044.40     1032.73    110.20 o 
   8  10   6     1303.58     1241.99    120.11 o 
  10  10   6      105.51       65.45     82.38 o 
  12  10   6      925.75      969.97    126.10 o 
 -15  11   6      350.64      225.53    167.14 o 
 -13  11   6      814.97      673.05    124.80 o 
 -11  11   6       32.60       29.86     90.94 o 
  -9  11   6      208.67      136.99    160.62 o 
  -7  11   6      742.60      909.21    155.18 o 
  -5  11   6       12.20     -145.52     98.35 o 
  -3  11   6      168.81      103.03    105.25 o 
  -1  11   6     1101.25     1406.36    238.40 o 
   1  11   6       72.11      174.79    114.84 o 
   3  11   6        5.29      224.88     99.30 o 
   5  11   6      103.85      242.75    102.39 o 
   7  11   6       48.01      100.22     86.77 o 
   9  11   6       66.26      126.51     91.77 o 
 -10  12   6       90.48      109.36    126.70 o 
  -8  12   6       37.04      156.83    135.93 o 
  -6  12   6        6.27       67.64    161.94 o 
  -4  12   6       64.97      155.20    119.07 o 
  -2  12   6      125.50      191.54    148.94 o 
   0  12   6     1411.06     1570.21    191.98 o 
   2  12   6        7.15      -15.73    119.01 o 
   4  12   6      449.34      478.60    150.53 o 
 -29   1   7     3824.97     3966.95    263.92 o 
 -27   1   7     1567.81     1266.43    279.63 o 
 -25   1   7     2974.20     3418.70    309.99 o 
 -23   1   7     8852.52     8116.00    345.93 o 
 -21   1   7     3621.12     3840.09    399.93 o 
 -19   1   7     9533.13     8754.30    292.90 o 
 -17   1   7    31725.30    32174.75    512.98 o 
 -15   1   7    17414.58    18697.34    283.85 o 
 -13   1   7    22847.61    20810.97    297.41 o 
 -11   1   7    61221.52    62219.42    750.20 o 
  -9   1   7     7790.71     8382.48    165.58 o 
  -7   1   7    34763.23    32623.27    473.24 o 
  -5   1   7     6510.89     6177.89    125.41 o 
  -3   1   7      725.71     1026.14     40.01 o 
  -1   1   7    60782.31    59811.41    689.92 o 
   1   1   7    76742.52    78240.85   1030.15 o 
   3   1   7    40817.21    38661.19    434.72 o 
   5   1   7    15215.71    16008.84    245.13 o 
   7   1   7    28434.67    27277.65    339.65 o 
   9   1   7    19049.64    18763.08    293.68 o 
  11   1   7    23137.04    22870.92    350.48 o 
  13   1   7    13946.86    13504.10    375.56 o 
  15   1   7     8361.26     8179.51    294.63 o 
  17   1   7     1217.74     1400.16    239.33 o 
  19   1   7     2700.04     2234.47    161.70 o 
  21   1   7     2332.42     2389.27    210.24 o 
  23   1   7     3433.42     3784.37    269.61 o 
 -28   2   7     1526.70     1729.03    158.87 o 
 -26   2   7     1239.29     1202.76    164.72 o 
 -24   2   7     2347.17     2065.86    173.92 o 
 -22   2   7     5625.49     5854.55    256.80 o 
 -20   2   7      959.60      773.82    112.52 o 
 -18   2   7       34.45      145.14     75.04 o 
 -16   2   7      305.73      432.13     44.09 o 
 -14   2   7    11403.40    11925.35    244.61 o 
 -12   2   7    34169.47    33501.72    414.77 o 
 -10   2   7     1568.46     1439.91     72.96 o 
  -8   2   7        0.98       16.03     20.70 o 
  -6   2   7     3269.98     3870.68     64.77 o 
  -4   2   7    15747.69    16009.64    216.74 o 
  -2   2   7    26249.04    24998.96    368.18 o 
   0   2   7    55581.97    58475.21    789.56 o 
   2   2   7      502.77      471.03     41.25 o 
   4   2   7     4172.27     4565.49     95.10 o 
   6   2   7     1190.69     1151.23     53.03 o 
   8   2   7    25277.79    24659.41    337.69 o 
  10   2   7     3566.94     3863.57    115.15 o 
  12   2   7     7121.71     7243.07    217.24 o 
  14   2   7     2391.95     2979.91    129.08 o 
  16   2   7     1585.29     1409.74    130.37 o 
  18   2   7      407.19      466.39    196.81 o 
  20   2   7     2666.26     2116.79    198.30 o 
  22   2   7      685.61      495.27    148.78 o 
 -29   3   7     2568.21     2483.10    228.71 o 
 -27   3   7     2370.60     2362.28    166.81 o 
 -25   3   7     4916.93     5174.73    215.69 o 
 -23   3   7     8392.67     8485.64    258.61 o 
 -21   3   7     9936.21    10695.37    328.83 o 
 -19   3   7    21181.49    20509.82    400.89 o 
 -17   3   7     7888.61     7513.56    176.37 o 
 -15   3   7     4785.04     4760.43    102.41 o 
 -13   3   7     3023.02     3071.92     80.27 o 
 -11   3   7    37807.73    37975.08    431.13 o 
  -9   3   7     8388.24     6972.43    131.39 o 
  -7   3   7    28104.17    28931.96    330.12 o 
  -5   3   7    64070.77    66658.71    694.72 o 
  -3   3   7     9955.13     9499.92    153.97 o 
  -1   3   7    46854.82    44416.86    626.18 o 
   1   3   7    53342.07    54927.63    669.67 o 
   3   3   7    14880.88    14424.50    198.19 o 
   5   3   7    16509.04    16372.82    223.61 o 
   7   3   7    10426.63    10146.37    186.64 o 
   9   3   7     4592.30     4307.42    187.61 o 
  11   3   7    15449.76    14756.21    271.15 o 
  13   3   7    12961.02    13252.34    459.66 o 
  15   3   7    15234.98    14413.37    358.13 o 
  17   3   7     2245.05     2401.99    294.37 o 
  19   3   7     4765.57     4662.19    746.54 o 
  21   3   7     4109.84     4239.33    275.88 o 
 -28   4   7       10.99      -80.15    113.48 o 
 -26   4   7       13.14       44.79    113.24 o 
 -24   4   7      144.83      139.10    110.00 o 
 -22   4   7      177.68      217.43    102.23 o 
 -20   4   7     5971.83     5990.06    245.12 o 
 -18   4   7    14826.96    14239.90    314.07 o 
 -16   4   7      229.54      233.80     64.07 o 
 -14   4   7    17912.11    18063.40    248.52 o 
 -12   4   7     9663.23     9655.75    157.97 o 
 -10   4   7    13047.06    13200.33    191.00 o 
  -8   4   7    19472.71    21620.46    461.76 o 
  -6   4   7    14329.95    15154.80    203.12 o 
  -4   4   7    10425.21    12670.02    198.62 o 
  -2   4   7    12380.12    11814.84    229.50 o 
   0   4   7    10484.07    12368.33    209.14 o 
   2   4   7    14443.86    14142.57    194.93 o 
   4   4   7      973.33     1079.45     45.50 o 
   6   4   7     5619.25     4931.36    101.93 o 
   8   4   7     6242.50     6241.00    124.79 o 
  10   4   7     7983.89     7324.84    221.30 o 
  12   4   7     1434.58     1588.60    121.76 o 
  14   4   7      470.75      688.82    104.66 o 
  16   4   7      504.83      448.22    100.83 o 
  18   4   7     2743.44     1885.67    161.32 o 
  20   4   7      432.40      422.46    116.20 o 
  22   4   7      150.49      103.88    136.58 o 
 -27   5   7     2423.42     2198.08    216.58 o 
 -25   5   7    11534.78    10851.31    398.88 o 
 -23   5   7    12904.25    12726.74    340.31 o 
 -21   5   7     4999.95     4996.05    199.32 o 
 -19   5   7     7507.93     7088.71    276.76 o 
 -17   5   7     1055.75     1435.59    108.54 o 
 -15   5   7     8920.90     8198.37    217.40 o 
 -13   5   7     2847.55     2887.23     87.82 o 
 -11   5   7    21061.20    21944.70    290.22 o 
  -9   5   7     4229.71     3610.27     95.33 o 
  -7   5   7     5089.79     4692.32    104.33 o 
  -5   5   7    23107.73    23374.95    372.22 o 
  -3   5   7    17588.58    16296.55    223.36 o 
  -1   5   7    40151.89    37628.13    446.62 o 
   1   5   7    87185.68    91237.09   1091.66 o 
   3   5   7    46863.41    46572.71    608.76 o 
   5   5   7    20168.72    19750.01    313.40 o 
   7   5   7      191.17      106.82     56.84 o 
   9   5   7     1770.36     1672.63    120.21 o 
  11   5   7     3126.64     2876.99    155.66 o 
  13   5   7     2128.77     2144.44    149.32 o 
  15   5   7     4678.39     4245.43    238.33 o 
  17   5   7     4499.66     4116.53    210.14 o 
  19   5   7     6958.42     6859.80    341.46 o 
  21   5   7     3394.27     3789.42    307.05 o 
 -26   6   7        2.73     -128.80    117.20 o 
 -24   6   7       36.85       12.11     91.51 o 
 -22   6   7       94.20       52.40     90.69 o 
 -20   6   7      717.21      656.93    101.98 o 
 -18   6   7      149.03      224.20     76.77 o 
 -16   6   7       11.29       10.65     74.72 o 
 -14   6   7        4.19      -19.96     56.00 o 
 -12   6   7      209.89      233.76     63.26 o 
 -10   6   7      101.80       81.45     40.40 o 
  -8   6   7      557.38      637.52     53.63 o 
  -6   6   7       52.73       70.09     35.48 o 
  -4   6   7     4096.54     4093.45    112.24 o 
  -2   6   7     1265.47     1341.65     74.16 o 
   0   6   7     1314.89     1044.36     62.36 o 
   2   6   7      287.32      305.26     45.87 o 
   4   6   7     4804.77     4753.36    137.78 o 
   6   6   7      490.93      480.57     61.25 o 
   8   6   7       70.78      108.76     71.29 o 
  10   6   7     1987.06     2167.51    143.48 o 
  12   6   7      586.56      446.72    112.59 o 
  14   6   7       24.80       13.81     80.92 o 
  16   6   7      473.08      306.30    105.88 o 
  18   6   7       91.93      174.35    104.45 o 
  20   6   7        2.40       65.83    107.05 o 
 -25   7   7      909.57      931.52    140.00 o 
 -23   7   7      385.64      433.16    111.67 o 
 -21   7   7      875.18      775.86    204.27 o 
 -19   7   7     3319.22     3201.82    176.99 o 
 -17   7   7     4021.96     4042.31    175.28 o 
 -15   7   7    10465.51    10300.14    266.00 o 
 -13   7   7    21732.07    21150.91    356.66 o 
 -11   7   7     9356.88     9350.11    238.00 o 
  -9   7   7    33236.10    34403.73    652.83 o 
  -7   7   7     5911.83     5666.44    183.18 o 
  -5   7   7     7657.23     7838.42    172.85 o 
  -3   7   7     3048.38     2961.60    113.76 o 
  -1   7   7     2085.42     2318.25     92.09 o 
   1   7   7     6296.60     5995.93    143.68 o 
   3   7   7     9301.97     8750.63    181.12 o 
   5   7   7    12243.26    12184.34    244.88 o 
   7   7   7    28634.36    28463.04    537.57 o 
   9   7   7     7505.62     7874.24    333.22 o 
  11   7   7    11908.89    11398.77    319.12 o 
  13   7   7     6783.33     6536.62    251.60 o 
  15   7   7     3616.69     3023.42    264.19 o 
  17   7   7       90.39      114.92    114.19 o 
 -22   8   7      602.68      378.23    111.33 o 
 -20   8   7     2262.12     2303.40    161.78 o 
 -18   8   7      156.50      184.42    116.01 o 
 -16   8   7      878.92      707.37    104.45 o 
 -14   8   7     1615.05     1579.91    107.88 o 
 -12   8   7      991.32      875.39     83.36 o 
 -10   8   7       54.98       34.47     55.46 o 
  -8   8   7        2.39       19.53     68.88 o 
  -6   8   7      557.26      558.95     81.84 o 
  -4   8   7     3390.03     3435.45    150.30 o 
  -2   8   7     2791.19     2821.24    138.79 o 
   0   8   7      446.76      284.86     64.98 o 
   2   8   7      774.87      789.39     83.32 o 
   4   8   7      166.18      228.59     66.62 o 
   6   8   7     1161.91      981.90     96.23 o 
   8   8   7       91.91       93.33     84.56 o 
  10   8   7      811.21      623.34    164.66 o 
  12   8   7        5.72      156.55     93.59 o 
  14   8   7       91.16      103.43     96.35 o 
  16   8   7     2417.36     2526.73    194.50 o 
 -21   9   7     4247.20     4057.51    213.52 o 
 -19   9   7     1611.32     1724.35    130.36 o 
 -17   9   7     1645.09     1750.16    125.86 o 
 -15   9   7      795.28      855.04     98.95 o 
 -13   9   7     2404.90     2510.17    128.93 o 
 -11   9   7     2752.74     2626.54    181.24 o 
  -9   9   7     6067.43     6462.68    402.73 o 
  -7   9   7     1940.75     2004.12    188.99 o 
  -5   9   7     5197.25     5045.48    240.50 o 
  -3   9   7    25521.22    26056.81    638.25 o 
  -1   9   7    14338.13    14472.50    383.97 o 
   1   9   7     5054.64     5043.50    211.49 o 
   3   9   7     4382.71     4431.11    165.62 o 
   5   9   7     6480.73     6899.46    206.18 o 
   7   9   7     3749.13     3626.72    163.36 o 
   9   9   7     4245.71     4210.27    178.91 o 
  11   9   7      180.46      220.45    103.83 o 
  13   9   7     2634.85     3128.70    202.33 o 
  15   9   7      109.41       93.62    111.38 o 
 -18  10   7       14.71       58.11     87.94 o 
 -16  10   7       59.30      103.48     80.72 o 
 -14  10   7     2098.04     1912.58    151.40 o 
 -12  10   7      413.96      483.00    129.51 o 
 -10  10   7     2358.40     2417.76    188.57 o 
  -8  10   7        9.68       23.09    118.14 o 
  -6  10   7       28.13      122.13    106.72 o 
  -4  10   7        1.83      -43.03     88.25 o 
  -2  10   7       30.85      -14.65     95.57 o 
   0  10   7      283.61      425.70    137.72 o 
   2  10   7       47.31      -19.98     85.76 o 
   4  10   7      391.50      366.37     87.43 o 
   6  10   7       62.08      135.74     98.73 o 
   8  10   7      221.25      399.44     99.08 o 
  10  10   7     3478.87     3439.92    179.49 o 
  12  10   7      116.08      145.36     92.44 o 
 -15  11   7     2606.55     2704.42    187.47 o 
 -13  11   7     2435.60     2371.97    171.78 o 
 -11  11   7       92.79      171.02    121.89 o 
  -9  11   7     1262.83     1692.45    186.97 o 
  -7  11   7     1256.53     1175.00    165.92 o 
  -5  11   7     2765.72     2694.88    214.15 o 
  -3  11   7    10176.88     9906.58    373.55 o 
  -1  11   7     9925.34     9294.48    476.67 o 
   1  11   7     4769.79     4987.55    378.13 o 
   3  11   7     1661.73     1759.54    207.15 o 
   5  11   7      696.90      953.70    115.30 o 
   7  11   7      968.28      953.61    121.18 o 
   9  11   7     2873.35     2370.80    185.64 o 
 -10  12   7      516.04      366.40    146.62 o 
  -8  12   7      637.10      441.77    147.70 o 
  -6  12   7      203.93      104.96    120.95 o 
  -4  12   7      482.02      193.12    125.47 o 
  -2  12   7       39.89      -27.13    134.71 o 
   0  12   7        2.85       96.30    121.86 o 
   2  12   7      169.97      467.69    147.17 o 
 -30   0   8     2916.74     2433.93    319.15 o 
 -28   0   8     3752.15     4044.20    365.05 o 
 -26   0   8     6278.43     5562.37    390.88 o 
 -24   0   8     7079.34     7476.59    432.42 o 
 -22   0   8      130.99      326.26    146.23 o 
 -20   0   8    21695.43    22993.90    785.55 o 
 -18   0   8    13301.37    13987.94    537.95 o 
 -16   0   8    12106.87    10576.34    269.61 o 
 -14   0   8    19939.66    19928.82    633.18 o 
 -12   0   8    30401.69    31594.18    677.35 o 
 -10   0   8    64872.68    63118.24   1075.31 o 
  -8   0   8      179.37      135.10     59.79 o 
  -6   0   8    17113.13    17557.98    487.44 o 
  -4   0   8    35733.32    33541.34    568.27 o 
  -2   0   8     2415.34     2267.74     62.47 o 
   0   0   8    48948.25    46952.20    637.37 o 
   2   0   8    34324.02    35842.48    635.90 o 
   4   0   8    93601.82    91650.51   1248.68 o 
   6   0   8    40706.13    39231.75    593.84 o 
   8   0   8     7194.68     6539.98    206.32 o 
  10   0   8    44671.92    44240.18    827.70 o 
  12   0   8     2708.24     2874.23    341.76 o 
  14   0   8     2027.98     1838.93    213.45 o 
  16   0   8      790.95      711.14    173.58 o 
  18   0   8     5146.62     5112.30    365.81 o 
  20   0   8     6618.94     6499.18    429.30 o 
  22   0   8       71.19      -34.69    153.18 o 
 -29   1   8     2339.70     2361.65    217.84 o 
 -27   1   8      119.41      130.52    113.67 o 
 -25   1   8      108.97      152.47    102.03 o 
 -23   1   8      693.21      640.97    123.44 o 
 -21   1   8     3936.13     3936.99    316.10 o 
 -19   1   8     3882.20     3395.11    185.23 o 
 -17   1   8     1788.87     1659.48     74.29 o 
 -15   1   8       57.22       73.76     34.67 o 
 -13   1   8     3806.40     4399.68    108.17 o 
 -11   1   8        4.83       64.12     30.10 o 
  -9   1   8    41725.10    41996.40    601.78 o 
  -7   1   8    15660.65    16017.86    267.81 o 
  -5   1   8      331.22      414.62     53.51 o 
  -3   1   8    32415.66    34935.05    422.69 o 
  -1   1   8    31672.51    32647.03    403.13 o 
   1   1   8    12715.31    11792.26    190.52 o 
   3   1   8      856.99      928.24     47.07 o 
   5   1   8      568.67      519.16     47.67 o 
   7   1   8     7555.87     7719.75    143.59 o 
   9   1   8      593.57      501.82     57.82 o 
  11   1   8     5792.07     5367.17    144.39 o 
  13   1   8      400.66      609.69    115.68 o 
  15   1   8      302.76      189.71    129.35 o 
  17   1   8       64.38       52.09     74.53 o 
  19   1   8       65.08       18.10     79.94 o 
  21   1   8     1536.49     1570.55    188.38 o 
 -30   2   8     2567.78     2382.17    182.39 o 
 -28   2   8     2578.69     2621.97    177.37 o 
 -26   2   8     7226.59     6984.56    535.55 o 
 -24   2   8     7830.31     8402.78    325.48 o 
 -22   2   8     6779.04     6726.38    277.54 o 
 -20   2   8     9577.51     9533.94    315.96 o 
 -18   2   8     8684.66     8787.58    222.01 o 
 -16   2   8     4401.83     4006.94    107.64 o 
 -14   2   8     1902.49     1625.68     69.50 o 
 -12   2   8    14075.95    13876.38    697.84 o 
 -10   2   8    67236.26    67982.81    800.09 o 
  -8   2   8    27028.70    25913.26    296.25 o 
  -6   2   8    66171.25    66844.62    631.42 o 
  -4   2   8    14683.96    12974.92    164.88 o 
  -2   2   8    56752.35    60987.08    820.70 o 
   0   2   8    30204.41    29362.91    432.15 o 
   2   2   8    11576.45    11254.22    187.97 o 
   4   2   8     9044.46     8229.19    139.26 o 
   6   2   8     3833.73     3606.27     91.78 o 
   8   2   8     4379.76     4304.17    106.20 o 
  10   2   8    27821.00    26924.76    397.31 o 
  12   2   8    18112.74    16406.51    459.98 o 
  14   2   8    16164.31    16340.26    336.05 o 
  16   2   8      224.99      298.50     83.01 o 
  18   2   8     4896.60     4847.85    268.79 o 
  20   2   8     6156.75     6105.15    306.45 o 
  22   2   8     2984.84     3217.38    256.06 o 
 -29   3   8        4.10        2.47    116.21 o 
 -27   3   8      148.29      329.90    100.03 o 
 -25   3   8        3.72      200.43     88.75 o 
 -23   3   8       20.66      -60.75     69.26 o 
 -21   3   8       19.98      -65.69     58.40 o 
 -19   3   8    10350.22     9373.11    397.59 o 
 -17   3   8     1530.68     1706.89     88.10 o 
 -15   3   8      247.63      310.35     39.17 o 
 -13   3   8     8772.22     8399.01    141.09 o 
 -11   3   8     2250.23     2727.08     83.01 o 
  -9   3   8     2627.82     3129.35     73.85 o 
  -7   3   8     1662.88     1449.89     46.00 o 
  -5   3   8      762.35     1023.26     47.30 o 
  -3   3   8    10313.95    11702.15    180.80 o 
  -1   3   8     2754.96     3220.55    102.76 o 
   1   3   8     6569.80     7250.14    161.81 o 
   3   3   8       39.45      161.41     30.47 o 
   5   3   8      770.62      739.88     46.52 o 
   7   3   8     3906.12     4291.76    102.91 o 
   9   3   8      272.01      276.90     43.29 o 
  11   3   8     1168.52     1121.29     81.53 o 
  13   3   8     3615.09     3304.25    187.25 o 
  15   3   8      623.42      550.08    100.42 o 
  17   3   8      565.60      593.38    109.24 o 
  19   3   8      252.85      156.54    121.49 o 
  21   3   8      203.30      213.07    127.03 o 
 -28   4   8     2398.98     2716.55    231.33 o 
 -26   4   8     6388.98     5712.64    291.18 o 
 -24   4   8     6892.04     7009.51    303.79 o 
 -22   4   8     6853.93     6988.80    345.56 o 
 -20   4   8    14959.22    14777.65    333.36 o 
 -18   4   8     2963.18     3300.31    145.77 o 
 -16   4   8    17790.44    17463.22    295.25 o 
 -14   4   8     6536.37     6326.00    125.77 o 
 -12   4   8     9544.81     9214.49    154.07 o 
 -10   4   8     4442.51     4639.80    111.99 o 
  -8   4   8     1961.07     1574.83     57.71 o 
  -6   4   8    39043.85    38712.38    435.75 o 
  -4   4   8    30994.24    32083.32    373.33 o 
  -2   4   8    46927.69    47154.72    583.56 o 
   0   4   8    78147.89    77193.05   1056.18 o 
   2   4   8    16887.29    16641.04    225.87 o 
   4   4   8    19538.77    19365.94    257.47 o 
   6   4   8      566.83      442.82     40.50 o 
   8   4   8     7630.50     7497.87    246.33 o 
  10   4   8     1108.95     1290.50    243.47 o 
  12   4   8     1387.19     1582.64    126.04 o 
  14   4   8     6843.56     6569.85    235.28 o 
  16   4   8     8375.10     8233.73    275.49 o 
  18   4   8     3903.00     4120.24    265.02 o 
  20   4   8     6964.33     6955.23    279.95 o 
 -27   5   8       40.33      -81.45    107.11 o 
 -25   5   8        1.20      -39.18    103.30 o 
 -23   5   8      387.68      559.50    106.54 o 
 -21   5   8       57.43       39.85     87.32 o 
 -19   5   8     4900.84     5381.42    305.25 o 
 -17   5   8      952.17      871.79     94.41 o 
 -15   5   8     2319.58     2224.18    100.73 o 
 -13   5   8    10089.41    10726.33    179.61 o 
 -11   5   8     6405.24     6448.10    130.40 o 
  -9   5   8     1902.20     1700.89     73.69 o 
  -7   5   8      206.15      139.88     50.23 o 
  -5   5   8     2365.07     2582.30    102.65 o 
  -3   5   8     2658.48     2512.83     87.67 o 
  -1   5   8     5238.03     4962.87    124.14 o 
   1   5   8     1448.96     1394.15     76.53 o 
   3   5   8      902.57      860.46     66.96 o 
   5   5   8      645.09      687.84     64.26 o 
   7   5   8      171.36      204.39     48.25 o 
   9   5   8     5773.42     5660.83    330.45 o 
  11   5   8     2819.47     2784.55    157.10 o 
  13   5   8      644.26      548.75    101.85 o 
  15   5   8      155.52      193.69    106.19 o 
  17   5   8      308.48      186.89     99.99 o 
  19   5   8     2559.65     2758.26    195.68 o 
 -26   6   8     1121.64     1144.17    472.58 o 
 -24   6   8      592.86      824.03    122.25 o 
 -22   6   8     4311.55     4649.73    203.93 o 
 -20   6   8      543.28      668.00    124.48 o 
 -18   6   8      663.09      742.90    141.97 o 
 -16   6   8     9282.41     9140.73    242.40 o 
 -14   6   8    29135.26    28749.53    494.42 o 
 -12   6   8    21939.68    21863.36    279.31 o 
 -10   6   8    12773.63    12561.96    207.63 o 
  -8   6   8    11624.56    11503.72    190.33 o 
  -6   6   8    21405.78    21097.15    322.08 o 
  -4   6   8     4230.18     4523.73    137.62 o 
  -2   6   8    15278.85    14735.86    229.73 o 
   0   6   8     9237.33     9019.52    170.03 o 
   2   6   8    13699.45    14233.27    258.43 o 
   4   6   8     2688.20     2834.65    148.11 o 
   6   6   8     7952.84     7538.99    198.39 o 
   8   6   8    15205.90    14513.82    602.31 o 
  10   6   8     4125.62     3847.65    382.10 o 
  12   6   8     3590.75     3147.70    290.08 o 
  14   6   8     5162.66     5359.59    352.50 o 
  16   6   8     3977.51     4365.68    222.37 o 
  18   6   8     1999.07     2034.54    364.00 o 
 -25   7   8      281.87      313.07    113.17 o 
 -23   7   8      197.82      164.81     94.07 o 
 -21   7   8     1980.01     2355.54    156.03 o 
 -19   7   8      638.31      608.83    100.15 o 
 -17   7   8     1387.38     1685.12    162.97 o 
 -15   7   8      825.47     1003.66    100.52 o 
 -13   7   8       12.98      146.13     59.44 o 
 -11   7   8      935.08      945.95     77.83 o 
  -9   7   8      906.77     1103.86     71.97 o 
  -7   7   8     4809.47     4743.98    223.49 o 
  -5   7   8       77.91      167.91     46.35 o 
  -3   7   8       77.11       -0.87     53.81 o 
  -1   7   8     5512.81     5717.28    189.93 o 
   1   7   8     3152.97     3475.07    123.83 o 
   3   7   8     1537.67     1581.36     83.22 o 
   5   7   8      187.52      217.91     58.98 o 
   7   7   8      866.48      924.31    158.44 o 
   9   7   8      140.57      142.41     86.96 o 
  11   7   8      254.64      207.36     87.85 o 
  13   7   8      676.11      911.90    127.81 o 
  15   7   8      173.28      166.09    124.34 o 
  17   7   8        4.27       -1.20     97.50 o 
 -24   8   8     3290.85     3187.98    199.45 o 
 -22   8   8      854.80      900.02    127.03 o 
 -20   8   8      162.69      130.43    105.32 o 
 -18   8   8      546.20      606.12    101.98 o 
 -16   8   8     2246.26     2398.24    200.49 o 
 -14   8   8     7231.11     6821.88    190.48 o 
 -12   8   8     4214.59     4408.16    169.15 o 
 -10   8   8    17590.74    16981.15    304.03 o 
  -8   8   8    24762.56    23768.79    438.98 o 
  -6   8   8    11404.13    11623.32    279.13 o 
  -4   8   8    17285.49    17193.85    360.19 o 
  -2   8   8     5040.83     4753.44    177.16 o 
   0   8   8     2439.95     2434.41    117.63 o 
   2   8   8      370.16      456.13     75.07 o 
   4   8   8       53.59       35.14     66.51 o 
   6   8   8     9094.46     9141.21    274.67 o 
   8   8   8     4319.38     4542.31    366.31 o 
  10   8   8     5462.30     5656.53    277.23 o 
  12   8   8     8323.31     8681.33    364.13 o 
  14   8   8     6060.29     6161.12    332.06 o 
  16   8   8     3484.37     3236.10    283.25 o 
 -21   9   8      652.68      740.81    126.44 o 
 -19   9   8       25.41       49.30     76.85 o 
 -17   9   8        9.44       -8.56     81.67 o 
 -15   9   8      625.19      551.52     89.80 o 
 -13   9   8     1405.40     1382.84    106.58 o 
 -11   9   8      457.79      367.53     74.01 o 
  -9   9   8      712.55      824.68    127.33 o 
  -7   9   8      271.66      170.72    248.25 o 
  -5   9   8      566.36      799.26     99.16 o 
  -3   9   8      570.74      644.15     95.95 o 
  -1   9   8      476.15      518.26     92.99 o 
   1   9   8      259.99      219.81     66.65 o 
   3   9   8       26.04       21.35     61.64 o 
   5   9   8      272.53      281.14     79.87 o 
   7   9   8      348.50      259.74     82.60 o 
   9   9   8      160.04       28.82     90.96 o 
  11   9   8       59.39      110.79     97.29 o 
  13   9   8      470.92      655.69    130.48 o 
 -18  10   8     7312.07     7075.01    231.16 o 
 -16  10   8     2515.57     2891.74    169.90 o 
 -14  10   8     1102.55     1265.04    133.06 o 
 -12  10   8      242.59      195.85     91.10 o 
 -10  10   8       28.85      -20.48    159.75 o 
  -8  10   8      978.29     1106.19    150.79 o 
  -6  10   8      682.92      622.18    129.77 o 
  -4  10   8    11899.87    11031.28    739.01 o 
  -2  10   8     6493.85     6720.58    291.39 o 
   0  10   8     9593.22    10262.82    324.38 o 
   2  10   8    12794.82    13168.85    299.33 o 
   4  10   8     9826.69     9716.82    277.54 o 
   6  10   8     5475.55     6086.14    215.62 o 
   8  10   8      625.82      571.34    104.65 o 
  10  10   8      411.65      396.49    101.12 o 
 -15  11   8      198.19      166.49    186.63 o 
 -13  11   8        3.88       -1.22    179.05 o 
 -11  11   8     2029.46     1723.36    194.17 o 
  -9  11   8        1.18       -9.32    106.25 o 
  -7  11   8      682.78      942.52    314.78 o 
  -5  11   8      342.80      482.61    246.25 o 
  -3  11   8      424.47      396.91    125.70 o 
  -1  11   8      106.48       88.84    106.65 o 
   1  11   8      201.53      109.16    114.69 o 
   3  11   8      548.55      389.33    108.22 o 
   5  11   8      762.04      654.47    108.58 o 
   7  11   8      231.83       98.35     89.70 o 
  -8  12   8     7217.74     7600.31    526.85 o 
  -6  12   8     2634.49     1716.83    293.70 o 
  -4  12   8     1911.28     1541.69    193.12 o 
  -2  12   8      205.07       97.67    132.11 o 
   0  12   8      432.82      505.27    150.66 o 
   2  12   8      564.10      553.04    155.06 o 
 -29   1   9     1836.36     1940.93    202.80 o 
 -27   1   9     1014.02     1183.43    222.08 o 
 -25   1   9     2375.84     2285.03    189.02 o 
 -23   1   9        9.31        9.92     85.40 o 
 -21   1   9     6466.39     6248.49    331.17 o 
 -19   1   9      305.63      203.59     56.47 o 
 -17   1   9     3540.48     4022.68    114.30 o 
 -15   1   9     1976.58     1738.50     75.10 o 
 -13   1   9    11864.94    11419.65    236.38 o 
 -11   1   9     6862.11     7716.95    168.80 o 
  -9   1   9      466.09      324.27     44.21 o 
  -7   1   9    16444.84    15528.70    255.89 o 
  -5   1   9     4633.85     3865.36     99.36 o 
  -3   1   9    13336.10    13648.91    166.74 o 
  -1   1   9     1947.32     2077.17     65.91 o 
   1   1   9     6888.49     7129.74    133.91 o 
   3   1   9      389.38      315.37     34.17 o 
   5   1   9     2630.46     2853.84     87.88 o 
   7   1   9     2055.87     1759.71     71.90 o 
   9   1   9     1469.21     1406.56     71.70 o 
  11   1   9     4030.53     4080.43    117.97 o 
  13   1   9     8311.28     8358.03    247.11 o 
  15   1   9       52.60       96.62     73.62 o 
  17   1   9     1420.58     1415.45    180.66 o 
  19   1   9        2.27        8.12    106.64 o 
  21   1   9      320.11      418.33    137.85 o 
 -30   2   9     1269.77     1238.77    240.93 o 
 -28   2   9      564.87      521.03    110.95 o 
 -26   2   9      615.84      605.42    135.99 o 
 -24   2   9      132.58      188.91    105.16 o 
 -22   2   9      400.70      266.33     98.46 o 
 -20   2   9     3979.70     4277.39    239.21 o 
 -18   2   9     3320.59     3523.49    106.98 o 
 -16   2   9     2725.13     2478.42     88.46 o 
 -14   2   9      542.42      702.18     67.60 o 
 -12   2   9       45.69      114.11     31.90 o 
 -10   2   9     9549.28    10600.11    151.01 o 
  -8   2   9     1447.27     1161.46     51.76 o 
  -6   2   9    19645.49    21038.12    277.73 o 
  -4   2   9     1224.67     1446.81     42.04 o 
  -2   2   9     1760.47     1952.68     67.14 o 
   0   2   9     3573.42     4129.23    208.02 o 
   2   2   9     1063.52      723.19     51.47 o 
   4   2   9     4147.82     3773.55    128.78 o 
   6   2   9      172.97      176.79     37.22 o 
   8   2   9     2586.96     3026.55    221.38 o 
  10   2   9     1729.13     1757.23     97.89 o 
  12   2   9     8175.10     7848.45    197.01 o 
  14   2   9     1522.46     1560.27    117.11 o 
  16   2   9       16.93       -4.67    175.25 o 
  18   2   9     1321.59     1278.90    166.85 o 
  20   2   9      754.85      746.61    156.04 o 
 -29   3   9       36.49       63.21    121.77 o 
 -27   3   9      704.39      677.13    118.31 o 
 -25   3   9     6360.63     6779.20    240.82 o 
 -23   3   9     5607.65     6240.31    216.35 o 
 -21   3   9       53.70        2.23     61.18 o 
 -19   3   9       30.64       30.05     59.60 o 
 -17   3   9     2086.39     1901.29     96.06 o 
 -15   3   9      171.80      163.43     47.33 o 
 -13   3   9      350.55      467.19     54.62 o 
 -11   3   9      820.57      859.46     54.76 o 
  -9   3   9      148.01      132.56     26.91 o 
  -7   3   9     3098.64     3554.26    109.74 o 
  -5   3   9     2588.95     2223.85    101.86 o 
  -3   3   9    21757.56    20630.96    281.38 o 
  -1   3   9    26062.24    25526.93    476.54 o 
   1   3   9     3485.24     3766.36    117.14 o 
   3   3   9      847.59     1139.84     54.10 o 
   5   3   9      347.54      493.66     44.61 o 
   7   3   9      410.98      493.29     48.34 o 
   9   3   9     1276.22     1447.72     93.03 o 
  11   3   9      300.13      308.21     63.78 o 
  13   3   9      158.22       77.52     95.66 o 
  15   3   9     1456.10     1424.80    137.30 o 
  17   3   9     1240.00     1040.79    132.81 o 
  19   3   9     4474.50     4606.51    320.09 o 
  21   3   9      353.33      251.90    189.47 o 
 -28   4   9       38.61      -45.49    115.75 o 
 -26   4   9      255.53      201.73    114.97 o 
 -24   4   9      870.11      451.24    158.39 o 
 -22   4   9       30.48       -9.16     84.85 o 
 -20   4   9      232.77      135.33     71.60 o 
 -18   4   9        0.57       -5.87     48.36 o 
 -16   4   9     3822.72     3931.25    124.60 o 
 -14   4   9       16.89        7.25     31.51 o 
 -12   4   9       19.61       -3.16     23.85 o 
 -10   4   9     1633.68     1703.75     61.94 o 
  -8   4   9     4400.75     4535.53     95.14 o 
  -6   4   9     2177.20     1811.71    107.98 o 
  -4   4   9    12292.97    12983.80    208.93 o 
  -2   4   9     5668.95     5794.57    125.59 o 
   0   4   9    15243.50    15170.43    281.40 o 
   2   4   9    22364.90    22418.16    336.13 o 
   4   4   9     2242.67     2162.74     90.59 o 
   6   4   9    12268.26    12186.65    248.88 o 
   8   4   9     3040.25     2897.09    111.61 o 
  10   4   9     3209.97     2954.46    176.77 o 
  12   4   9     1282.73     1314.27    124.29 o 
  14   4   9     1733.54     1785.79    143.29 o 
  16   4   9      193.70      129.73     95.67 o 
  18   4   9       53.57       21.73     93.49 o 
  20   4   9      155.86      304.99    117.23 o 
 -27   5   9      427.07      429.55    138.79 o 
 -25   5   9     2758.71     2868.19    279.21 o 
 -23   5   9      467.60      562.00    102.60 o 
 -21   5   9     2842.48     2697.52    148.36 o 
 -19   5   9     7156.46     7574.42    244.73 o 
 -17   5   9     5356.48     4891.79    171.01 o 
 -15   5   9     8647.32     8448.83    189.27 o 
 -13   5   9     7744.34     7855.12    148.44 o 
 -11   5   9       14.43       11.43     22.45 o 
  -9   5   9      106.39      153.20     35.69 o 
  -7   5   9        3.48       41.80     30.87 o 
  -5   5   9     5213.36     5695.56    128.13 o 
  -3   5   9     3789.69     3997.23    111.35 o 
  -1   5   9      298.76      330.88     57.27 o 
   1   5   9      755.94      681.28     63.21 o 
   3   5   9      811.83      662.49     65.53 o 
   5   5   9        9.79      -23.66     40.51 o 
   7   5   9     8873.28     8653.08    192.74 o 
   9   5   9     2031.83     1655.56    134.66 o 
  11   5   9     4883.36     5499.14    252.38 o 
  13   5   9        8.90       43.83     81.51 o 
  15   5   9      140.92       48.04     88.95 o 
  17   5   9      497.70      561.10    122.96 o 
  19   5   9       44.39       71.15    106.46 o 
 -26   6   9       27.16       39.82    115.53 o 
 -24   6   9       94.31       78.99    183.72 o 
 -22   6   9       69.19      129.45     82.13 o 
 -20   6   9      572.44      500.21    104.55 o 
 -18   6   9      708.84      812.67    167.86 o 
 -16   6   9       24.98      115.21     66.37 o 
 -14   6   9    12080.04    12158.56    238.95 o 
 -12   6   9      507.48      474.25     49.09 o 
 -10   6   9      216.73      229.11     47.27 o 
  -8   6   9      174.65       92.58     31.88 o 
  -6   6   9     6583.30     6829.95    298.54 o 
  -4   6   9     4669.26     4306.12    216.90 o 
  -2   6   9      629.57      651.69     57.20 o 
   0   6   9       55.07       68.76     39.89 o 
   2   6   9       47.73      156.82     53.74 o 
   4   6   9      980.06     1056.58     79.52 o 
   6   6   9       67.08      -30.27     49.88 o 
   8   6   9    10604.15    10070.81    281.69 o 
  10   6   9       63.15        4.93     70.26 o 
  12   6   9      366.53      483.94    131.04 o 
  14   6   9      701.31      380.86    107.72 o 
  16   6   9        5.50      -24.66     90.07 o 
  18   6   9     1470.58     1527.63    168.61 o 
 -25   7   9      209.68       86.23    101.28 o 
 -23   7   9        3.38      -24.85    121.55 o 
 -21   7   9        3.86        5.79     77.35 o 
 -19   7   9     1107.43     1057.22    138.10 o 
 -17   7   9     3110.17     3224.23    154.33 o 
 -15   7   9     2046.92     2244.95    114.53 o 
 -13   7   9     3165.73     2871.41    117.65 o 
 -11   7   9    21446.06    21303.46    311.60 o 
  -9   7   9     3550.59     3796.36    126.28 o 
  -7   7   9     2119.25     2165.61     96.40 o 
  -5   7   9    10208.67    10191.53    201.53 o 
  -3   7   9      318.32      402.65     55.36 o 
  -1   7   9      878.63      892.74     68.28 o 
   1   7   9     4146.03     4288.74    124.83 o 
   3   7   9     4516.67     4081.82    135.57 o 
   5   7   9      368.03      312.17     76.04 o 
   7   7   9       52.94       59.97     75.09 o 
   9   7   9     6338.41     6497.39    292.86 o 
  11   7   9     2671.57     2556.39    331.68 o 
  13   7   9      665.58     1242.03    147.59 o 
  15   7   9      378.34      518.28    132.48 o 
  17   7   9     1856.73     1839.33    177.60 o 
 -24   8   9      113.90      238.17    199.09 o 
 -22   8   9     1558.72     1741.87    151.33 o 
 -20   8   9        0.69      124.55     86.54 o 
 -18   8   9      155.99      174.04     84.11 o 
 -16   8   9       12.42       34.39     65.39 o 
 -14   8   9      136.60      160.74     66.57 o 
 -12   8   9     4368.90     4513.92    151.95 o 
 -10   8   9      544.66      624.57    124.78 o 
  -8   8   9      937.02     1010.66    124.22 o 
  -6   8   9      200.10      155.19     60.59 o 
  -4   8   9      265.75      282.22     65.32 o 
  -2   8   9     9571.47     9005.52    292.72 o 
   0   8   9     2681.40     2618.56    108.07 o 
   2   8   9     2428.18     2139.21    100.84 o 
   4   8   9     1082.99     1032.69     80.93 o 
   6   8   9     3128.77     2989.00    170.93 o 
   8   8   9     1694.85     1542.07    147.65 o 
  10   8   9     1644.52     1923.17    161.45 o 
  12   8   9      638.40      723.80    129.40 o 
  14   8   9        0.10       91.98    103.33 o 
 -21   9   9     3662.28     4174.47    275.64 o 
 -19   9   9      881.81     1087.20    113.41 o 
 -17   9   9      163.50       94.25     76.51 o 
 -15   9   9      534.68      689.53     91.23 o 
 -13   9   9      193.93      196.62     71.21 o 
 -11   9   9       86.60      105.57     74.90 o 
  -9   9   9       68.77      121.71     91.93 o 
  -7   9   9      362.02      396.42    109.99 o 
  -5   9   9     1662.42     1895.63    136.36 o 
  -3   9   9      121.03      123.51     71.85 o 
  -1   9   9     1581.87     1459.94    123.01 o 
   1   9   9     2162.94     2171.08    159.20 o 
   3   9   9      703.85      741.48    110.13 o 
   5   9   9      235.26      151.92     76.10 o 
   7   9   9       51.02       13.03     77.15 o 
   9   9   9      334.43      416.54    111.89 o 
  11   9   9      100.12       58.85     97.49 o 
  13   9   9       19.43      210.88    112.82 o 
 -18  10   9      249.25      308.77    224.53 o 
 -16  10   9       42.35       96.50    168.66 o 
 -14  10   9        0.82      -27.00    108.38 o 
 -12  10   9       44.34       55.50     80.99 o 
 -10  10   9      587.98      540.46    129.94 o 
  -8  10   9       18.14       54.25     95.82 o 
  -6  10   9       48.06      218.51    134.71 o 
  -4  10   9     2473.23     2292.47    187.83 o 
  -2  10   9      206.43      159.75     88.50 o 
   0  10   9        7.36       19.66     80.95 o 
   2  10   9        8.16       10.32     69.91 o 
   4  10   9       67.78      -25.79     73.07 o 
   6  10   9      398.69      231.22     85.99 o 
   8  10   9       16.23       86.14     84.29 o 
  10  10   9      190.05      386.29    106.30 o 
 -15  11   9      839.90      855.37    253.76 o 
 -13  11   9      316.30      338.14    214.45 o 
 -11  11   9      372.76      359.42    205.48 o 
  -9  11   9       36.94       65.99    161.10 o 
  -7  11   9      494.33      341.91    128.10 o 
  -5  11   9       95.31      128.55    111.31 o 
  -3  11   9      157.69      109.14    112.89 o 
  -1  11   9     1796.31     1456.94    180.39 o 
   1  11   9      153.34      189.55    122.20 o 
   3  11   9     3469.15     3439.16    173.48 o 
   5  11   9     1397.31     1341.82    138.01 o 
   7  11   9      264.06      179.90     98.09 o 
  -8  12   9        8.69      -35.07    165.56 o 
  -6  12   9      183.97      448.09    215.71 o 
  -4  12   9      363.88      160.85    205.29 o 
  -2  12   9      652.81      643.14    244.95 o 
   0  12   9        9.24       39.90    198.00 o 
 -30   0  10     1309.84     1575.38    282.32 o 
 -28   0  10      438.07      729.03    207.08 o 
 -26   0  10     3175.58     2767.93    296.30 o 
 -24   0  10     7198.06     6129.44    391.74 o 
 -22   0  10    22915.04    21526.98    773.51 o 
 -20   0  10       62.52      119.23     65.51 o 
 -18   0  10    26593.89    25902.73   1955.43 o 
 -16   0  10     6055.22     6196.25    203.14 o 
 -14   0  10      780.43     1151.57     90.36 o 
 -12   0  10     1542.66     1356.14     90.38 o 
 -10   0  10       71.45      148.50     66.78 o 
  -8   0  10     2212.08     1215.33    114.78 o 
  -6   0  10     6949.21     7554.84    166.44 o 
  -4   0  10    20303.71    18915.29    311.92 o 
  -2   0  10    23571.66    21389.46    383.75 o 
   0   0  10    17671.06    16365.80    266.29 o 
   2   0  10    88479.38    93546.52   1241.39 o 
   4   0  10    23249.10    23774.25    398.49 o 
   6   0  10     2009.81     1961.13    129.49 o 
   8   0  10      130.37      113.68    127.77 o 
  10   0  10     8192.44     7974.37    334.62 o 
  12   0  10       16.87      -26.28     62.99 o 
  14   0  10     2399.15     2762.44    259.89 o 
  16   0  10     9282.50     8888.22    477.61 o 
  18   0  10     7216.61     7087.57    442.40 o 
  20   0  10     5366.22     5274.81    446.50 o 
 -29   1  10       92.70      -84.86    109.35 o 
 -27   1  10      354.38      145.14    198.39 o 
 -25   1  10      656.63      592.86    128.86 o 
 -23   1  10      133.91      301.68    103.47 o 
 -21   1  10     1134.37     1124.73    134.62 o 
 -19   1  10       82.06      171.76     69.65 o 
 -17   1  10     7589.62     7829.45    209.88 o 
 -15   1  10     1894.24     1883.26    122.63 o 
 -13   1  10     6256.64     6793.08    164.82 o 
 -11   1  10     3117.54     3234.31    106.68 o 
  -9   1  10     3981.95     4113.87    326.34 o 
  -7   1  10     3029.16     2930.98     94.98 o 
  -5   1  10     9242.56     9279.75    177.94 o 
  -3   1  10     8696.66     9270.52    126.55 o 
  -1   1  10     5345.99     6735.96    127.43 o 
   1   1  10      557.78      657.77     53.94 o 
   3   1  10    13757.33    15715.35    221.87 o 
   5   1  10     4972.81     4694.61    101.51 o 
   7   1  10     4415.34     4586.27    103.95 o 
   9   1  10       88.35       93.53     39.07 o 
  11   1  10     4498.17     4636.41    115.11 o 
  13   1  10      940.39     1038.61     94.20 o 
  15   1  10      853.40      953.03    111.06 o 
  17   1  10      140.45       30.92     94.89 o 
  19   1  10      178.39      141.19    120.87 o 
  21   1  10      176.74      108.61    127.94 o 
 -30   2  10       30.77      -45.09     93.80 o 
 -28   2  10     1886.36     2319.35    210.10 o 
 -26   2  10      754.97      937.52    154.37 o 
 -24   2  10      743.79      565.11    120.19 o 
 -22   2  10     8387.45     8363.02    308.65 o 
 -20   2  10     2950.35     3055.35    141.24 o 
 -18   2  10     5154.89     5468.58    138.69 o 
 -16   2  10     2162.79     1969.76    136.35 o 
 -14   2  10     9197.20     9152.05    200.84 o 
 -12   2  10    26190.93    26908.66    362.59 o 
 -10   2  10    24686.15    25049.23    335.54 o 
  -8   2  10    11037.77     9970.36    141.66 o 
  -6   2  10      330.77      255.43     51.99 o 
  -4   2  10     7659.23     7578.73    166.47 o 
  -2   2  10     9432.29     9945.81    169.06 o 
   0   2  10     2881.14     3297.24    103.72 o 
   2   2  10     8045.07     8387.80    183.92 o 
   4   2  10     1627.50     1472.45     64.08 o 
   6   2  10    12992.20    11394.59    494.83 o 
   8   2  10    18624.68    18107.12    304.57 o 
  10   2  10     2083.65     2019.01    123.07 o 
  12   2  10    13597.13    13554.06    276.45 o 
  14   2  10     7640.74     7183.38    205.64 o 
  16   2  10      595.18      368.50    164.87 o 
  18   2  10      318.67      626.75    140.29 o 
  20   2  10      203.54      -54.21    112.16 o 
 -29   3  10      543.11      479.08    115.47 o 
 -27   3  10      320.68      261.55     94.59 o 
 -25   3  10      960.16      754.85    109.84 o 
 -23   3  10       60.02       84.26     89.91 o 
 -21   3  10     1854.68     1798.32    281.30 o 
 -19   3  10       62.43       53.37     57.59 o 
 -17   3  10      264.80      238.86     45.68 o 
 -15   3  10      428.22      452.17     77.83 o 
 -13   3  10      650.65      621.89     44.45 o 
 -11   3  10      126.95       40.42     26.81 o 
  -9   3  10     9646.22    10562.51    140.61 o 
  -7   3  10     8346.85     9224.09    142.01 o 
  -5   3  10    10630.26    12018.67    168.13 o 
  -3   3  10      116.91      111.95     29.16 o 
  -1   3  10     7398.86     8998.06    215.71 o 
   1   3  10     9410.53     9404.03    199.16 o 
   3   3  10     1617.00     1827.54     68.98 o 
   5   3  10       71.55      130.85     41.78 o 
   7   3  10     6216.35     5789.77    129.51 o 
   9   3  10     1334.04     1381.37    102.28 o 
  11   3  10      646.55      491.07     90.15 o 
  13   3  10      128.17      147.02     85.46 o 
  15   3  10      481.18      573.55    107.59 o 
  17   3  10      257.22       82.89     94.59 o 
  19   3  10      467.87      531.32    148.44 o 
 -28   4  10     5594.88     6629.75    320.29 o 
 -26   4  10     1435.81     1515.76    175.34 o 
 -24   4  10     2288.89     1947.23    176.76 o 
 -22   4  10       72.07       60.41     89.72 o 
 -20   4  10      125.62      152.63     70.36 o 
 -18   4  10      234.69      171.75     63.58 o 
 -16   4  10      599.80      685.33     52.58 o 
 -14   4  10     3300.82     3595.20    108.31 o 
 -12   4  10    10094.92     9620.92    179.19 o 
 -10   4  10     9310.00     8449.83    130.53 o 
  -8   4  10    19006.83    19940.38    233.39 o 
  -6   4  10     8901.74     8250.44    152.58 o 
  -4   4  10    69676.88    71215.52    848.06 o 
  -2   4  10      807.01      889.50     81.22 o 
   0   4  10     5319.14     5156.93    147.85 o 
   2   4  10     1863.42     1914.32     85.89 o 
   4   4  10      938.04      811.69     53.57 o 
   6   4  10      379.14      467.60     58.83 o 
   8   4  10     4292.17     3952.48    128.38 o 
  10   4  10     3116.32     3020.51    158.37 o 
  12   4  10     5953.96     5788.50    219.26 o 
  14   4  10     3452.70     3218.18    245.61 o 
  16   4  10     6662.07     6101.95    247.36 o 
  18   4  10      496.55      653.10    135.57 o 
  20   4  10      541.84      653.19    226.39 o 
 -27   5  10     1166.16     1675.82    349.12 o 
 -25   5  10      436.08      298.58    222.63 o 
 -23   5  10      354.81      405.47    198.46 o 
 -21   5  10     1357.90     1355.69    117.01 o 
 -19   5  10     2989.51     3209.63    211.76 o 
 -17   5  10      509.77      520.66     68.54 o 
 -15   5  10      109.60       87.68     46.22 o 
 -13   5  10        4.62       20.44     29.46 o 
 -11   5  10       73.62      101.04     32.95 o 
  -9   5  10     1079.22     1171.92     58.18 o 
  -7   5  10     4010.68     4004.19    109.34 o 
  -5   5  10    19589.03    20765.58    359.84 o 
  -3   5  10      407.67      521.28     53.83 o 
  -1   5  10     6700.39     6073.21    236.35 o 
   1   5  10     4789.17     5417.58    145.11 o 
   3   5  10     3080.56     3030.67    114.97 o 
   5   5  10      735.29      702.32     72.67 o 
   7   5  10        0.48      -18.36     52.13 o 
   9   5  10      103.12        5.88     71.25 o 
  11   5  10     1322.86     1408.98    132.83 o 
  13   5  10     1201.77     1038.46    126.61 o 
  15   5  10     1721.61     1888.04    162.12 o 
  17   5  10      481.90      421.56    126.41 o 
  19   5  10        9.24       -4.97    105.97 o 
 -26   6  10        9.39      -46.58    109.11 o 
 -24   6  10     1375.26     1286.17    133.31 o 
 -22   6  10     4661.35     5108.86    204.80 o 
 -20   6  10     3904.61     4259.74    179.95 o 
 -18   6  10     2165.31     2535.30    135.27 o 
 -16   6  10     1646.39     1604.74     95.72 o 
 -14   6  10     2240.05     2240.28     81.98 o 
 -12   6  10       60.98       -4.25     30.77 o 
 -10   6  10      174.85      168.03     56.60 o 
  -8   6  10     3337.04     3639.29    116.26 o 
  -6   6  10     6134.16     6307.24    168.45 o 
  -4   6  10    16023.08    16081.04    271.22 o 
  -2   6  10    13314.49    13608.37    255.50 o 
   0   6  10    12356.64    11858.95    206.03 o 
   2   6  10    17262.36    16469.21    294.20 o 
   4   6  10      495.46      434.07     66.97 o 
   6   6  10      114.95      220.40     59.52 o 
   8   6  10     1210.36     1105.78    117.85 o 
  10   6  10       25.29        7.82     75.55 o 
  12   6  10       13.97       22.45     81.26 o 
  14   6  10      355.26      410.22    178.16 o 
  16   6  10     1591.85     1865.95    245.26 o 
  18   6  10     3944.16     3889.68    232.24 o 
 -25   7  10       14.72      -52.85    163.28 o 
 -23   7  10        1.81      -26.08     83.87 o 
 -21   7  10     1470.92     1410.63    180.24 o 
 -19   7  10     1299.71     1279.74    117.98 o 
 -17   7  10       27.23       14.67     67.35 o 
 -15   7  10     7593.23     7702.00    194.58 o 
 -13   7  10      686.88      538.79     57.16 o 
 -11   7  10      170.41      292.99     54.78 o 
  -9   7  10        0.80       21.27     39.63 o 
  -7   7  10     7503.94     7324.79    200.34 o 
  -5   7  10     4036.87     3472.58    186.54 o 
  -3   7  10     1250.55     1261.84     76.74 o 
  -1   7  10      238.99      111.61     49.79 o 
   1   7  10      188.47      268.54     82.24 o 
   3   7  10     2930.85     3033.39    145.04 o 
   5   7  10     2030.29     2101.94    142.37 o 
   7   7  10     1345.22     1407.83    132.07 o 
   9   7  10       18.57       35.55     85.46 o 
  11   7  10      921.10      968.17    132.57 o 
  13   7  10     2300.41     2425.43    181.67 o 
  15   7  10        6.08     -144.63    128.96 o 
 -24   8  10        6.43      120.30    181.97 o 
 -22   8  10       87.81      292.22    186.40 o 
 -20   8  10      727.90      983.98    217.52 o 
 -18   8  10      524.30      668.27     91.58 o 
 -16   8  10     2457.86     2515.95    127.23 o 
 -14   8  10     5154.47     5169.18    165.01 o 
 -12   8  10     4808.38     4886.41    156.25 o 
 -10   8  10     5229.87     5325.26    151.90 o 
  -8   8  10     1705.23     1698.26    148.99 o 
  -6   8  10     1101.47     1192.09    117.14 o 
  -4   8  10       61.72       24.65     54.86 o 
  -2   8  10     5754.54     5961.75    156.75 o 
   0   8  10     1033.96      919.72     77.95 o 
   2   8  10     1742.38     1917.16    122.76 o 
   4   8  10     1157.88     1299.59    105.67 o 
   6   8  10     3308.72     3312.27    232.71 o 
   8   8  10     2861.56     3083.89    184.89 o 
  10   8  10     2107.77     1960.31    168.58 o 
  12   8  10     1610.12     1634.16    280.77 o 
  14   8  10     1168.66     1053.32    160.33 o 
 -21   9  10        4.77      249.62    132.91 o 
 -19   9  10      449.56      367.51    132.89 o 
 -17   9  10      569.08      807.62    155.75 o 
 -15   9  10       81.48       -9.02     96.61 o 
 -13   9  10     3302.56     2938.64    157.53 o 
 -11   9  10     1801.12     1581.34    159.58 o 
  -9   9  10     3040.34     2955.60    196.67 o 
  -7   9  10     1906.34     2262.94    140.61 o 
  -5   9  10     5103.32     5155.28    398.16 o 
  -3   9  10     4096.98     4124.71    181.57 o 
  -1   9  10     5407.18     4950.18    172.16 o 
   1   9  10        4.04      -73.55     62.28 o 
   3   9  10      823.12      874.49    101.17 o 
   5   9  10     1825.53     1564.11    123.54 o 
   7   9  10     1328.90     1556.09    192.27 o 
   9   9  10     1316.26     1262.28    151.08 o 
  11   9  10     2456.66     2486.56    207.14 o 
 -18  10  10        9.16     -217.72    160.98 o 
 -16  10  10       30.07     -131.49    147.28 o 
 -14  10  10      169.33      618.43    217.03 o 
 -12  10  10      435.96      353.56    185.02 o 
 -10  10  10     4146.86     3771.06    345.75 o 
  -8  10  10     6660.07     6780.03    440.46 o 
  -6  10  10     6262.23     7072.15    298.30 o 
  -4  10  10      337.76      213.96    132.96 o 
  -2  10  10     3220.06     3093.94    173.70 o 
   0  10  10     1303.03     1380.64    206.78 o 
   2  10  10      620.92      591.88    142.34 o 
   4  10  10      264.25      287.80     89.30 o 
   6  10  10       10.77       10.62     81.68 o 
   8  10  10       16.43       16.13     83.97 o 
  10  10  10     1275.21     1305.57    139.73 o 
 -15  11  10      157.85       54.85    180.53 o 
 -13  11  10       35.78      -66.53    168.28 o 
 -11  11  10     1225.86     1455.32    281.45 o 
  -9  11  10       31.64      181.66    179.25 o 
  -7  11  10      182.26      321.04    199.32 o 
  -5  11  10       21.93      153.60    167.51 o 
  -3  11  10      778.34      808.12    223.76 o 
  -1  11  10      370.58      212.61    196.14 o 
   1  11  10     3222.75     3424.10    367.18 o 
   3  11  10     1869.67     1886.72    173.67 o 
   5  11  10        5.53       23.31    142.75 o 
  -6  12  10      100.42       99.82    185.44 o 
  -4  12  10      246.37       -3.42    189.50 o 
  -2  12  10      147.29       46.33    186.19 o 
 -29   1  11     1225.07     1007.44    166.64 o 
 -27   1  11     2897.16     3062.46    223.44 o 
 -25   1  11     2938.26     2712.70    202.28 o 
 -23   1  11    15902.62    15439.80    451.79 o 
 -21   1  11     2256.87     2760.50    133.28 o 
 -19   1  11    26165.57    25832.76    388.93 o 
 -17   1  11    26836.12    27470.31    422.73 o 
 -15   1  11    16908.74    17174.32    314.93 o 
 -13   1  11    27327.26    26810.22    435.48 o 
 -11   1  11    10939.64    10138.99    286.67 o 
  -9   1  11     4830.91     4848.90    161.76 o 
  -7   1  11    12446.01    11492.87    211.60 o 
  -5   1  11    16095.86    14660.61    215.07 o 
  -3   1  11    18449.75    18466.11    221.90 o 
  -1   1  11    40107.12    39409.89    493.96 o 
   1   1  11    60577.59    58332.05    706.17 o 
   3   1  11    79720.31    78186.16    771.42 o 
   5   1  11    17651.23    18217.68    238.11 o 
   7   1  11     6887.55     6284.98    126.57 o 
   9   1  11     1322.88     1326.74     67.78 o 
  11   1  11    18415.15    18182.39    307.21 o 
  13   1  11     7793.05     7517.04    199.06 o 
  15   1  11     4065.07     4091.73    277.03 o 
  17   1  11     1057.77     1071.71    158.50 o 
  19   1  11      659.93      393.38    138.40 o 
 -30   2  11       59.60       62.41    102.68 o 
 -28   2  11      252.46      290.88    122.19 o 
 -26   2  11      437.42      344.84    115.46 o 
 -24   2  11      691.77      489.36    120.18 o 
 -22   2  11      451.68      417.52     82.76 o 
 -20   2  11      139.24       54.57     62.37 o 
 -18   2  11     3079.37     3014.31    119.56 o 
 -16   2  11     3804.93     4589.21    199.35 o 
 -14   2  11      198.09      340.10     72.31 o 
 -12   2  11      869.96     1168.29     66.45 o 
 -10   2  11     9659.23    10203.51    214.17 o 
  -8   2  11      110.07      108.48     44.27 o 
  -6   2  11     6095.41     6409.27    192.86 o 
  -4   2  11        4.10       -2.36     17.85 o 
  -2   2  11      478.97      370.67     41.51 o 
   0   2  11      371.82      516.87     47.55 o 
   2   2  11     5860.81     5404.71    130.85 o 
   4   2  11      517.39      233.33     61.37 o 
   6   2  11      169.04      108.60     59.93 o 
   8   2  11        0.01       48.39     31.63 o 
  10   2  11      522.10      487.21     56.37 o 
  12   2  11     1840.92     2033.49    116.70 o 
  14   2  11     1268.71     1247.03    106.37 o 
  16   2  11     2162.85     2312.05    198.41 o 
  18   2  11     1325.24     1459.50    186.54 o 
  20   2  11      320.09      447.25    156.05 o 
 -29   3  11     5470.98     5653.79    297.53 o 
 -27   3  11     7740.07     7772.09    326.63 o 
 -25   3  11    11866.51    12116.23    396.33 o 
 -23   3  11     4174.81     3945.61    230.36 o 
 -21   3  11      283.92      354.48     77.45 o 
 -19   3  11       53.84       46.02     55.47 o 
 -17   3  11     3800.22     4135.17    117.65 o 
 -15   3  11     4157.25     3869.92    143.50 o 
 -13   3  11    24621.91    24092.74    338.64 o 
 -11   3  11    82726.41    83812.51    877.68 o 
  -9   3  11    99909.36    97426.71    919.38 o 
  -7   3  11    67103.59    64382.54    769.41 o 
  -5   3  11    26631.78    27230.54    322.66 o 
  -3   3  11     1253.10      993.19     78.14 o 
  -1   3  11     3768.95     3549.14    173.85 o 
   1   3  11      583.39      535.99     68.25 o 
   3   3  11     8123.17     7746.78    161.58 o 
   5   3  11    10714.13    10289.23    179.85 o 
   7   3  11    12036.95    12138.52    205.51 o 
   9   3  11    14525.36    14062.82    232.69 o 
  11   3  11    23890.86    23558.46    474.23 o 
  13   3  11    22288.87    22343.39    711.49 o 
  15   3  11    14686.53    15168.15    387.12 o 
  17   3  11     3646.97     4362.20    302.97 o 
  19   3  11      844.02      875.71    173.42 o 
 -28   4  11      243.86      286.31    129.81 o 
 -26   4  11     4027.17     3649.77    229.15 o 
 -24   4  11     1100.27     1341.55    356.47 o 
 -22   4  11     1466.62     1502.20    146.75 o 
 -20   4  11      728.79      499.85     81.57 o 
 -18   4  11       31.61       94.09     49.87 o 
 -16   4  11      453.66      357.87     55.88 o 
 -14   4  11     2846.94     2859.44    109.73 o 
 -12   4  11     2955.50     2898.44     82.86 o 
 -10   4  11     1570.36     1429.93     61.34 o 
  -8   4  11      177.35      266.06     36.33 o 
  -6   4  11        1.64       43.36     34.76 o 
  -4   4  11     3045.42     3049.73     95.76 o 
  -2   4  11      199.74      154.00     64.89 o 
   0   4  11      147.87       95.49     46.61 o 
   2   4  11      751.77      713.12     64.83 o 
   4   4  11       29.29       56.33     37.95 o 
   6   4  11      507.85      363.26     59.48 o 
   8   4  11      689.49      822.56    100.76 o 
  10   4  11     9623.40    10425.73    288.92 o 
  12   4  11      232.16      351.34     96.72 o 
  14   4  11       58.69      169.35    109.13 o 
  16   4  11       12.26       -0.98     89.07 o 
  18   4  11       86.17       66.48    103.97 o 
 -27   5  11       62.11      -16.86    107.91 o 
 -25   5  11      606.64      706.71    141.21 o 
 -23   5  11     3558.55     4212.86    233.10 o 
 -21   5  11    26077.87    24362.47    470.67 o 
 -19   5  11    16014.66    16565.21    303.28 o 
 -17   5  11    11088.54    11467.58    231.90 o 
 -15   5  11     5792.52     5414.98    282.40 o 
 -13   5  11    13738.46    14446.00    224.72 o 
 -11   5  11     5297.87     5569.94    109.78 o 
  -9   5  11     9840.79     9595.87    147.18 o 
  -7   5  11    11987.95    11832.92    208.79 o 
  -5   5  11    22353.87    22679.44    383.97 o 
  -3   5  11    10849.71    10309.86    193.89 o 
  -1   5  11    26510.07    26295.93    378.87 o 
   1   5  11    34441.70    33098.62    475.17 o 
   3   5  11    11923.24    11974.73    237.19 o 
   5   5  11     4748.29     4318.01    145.43 o 
   7   5  11     8227.20     7858.42    243.08 o 
   9   5  11     6021.26     5815.72    219.59 o 
  11   5  11     3933.82     3943.82    193.51 o 
  13   5  11     3172.56     2939.69    180.42 o 
  15   5  11     6526.53     6344.26    261.20 o 
  17   5  11     4238.64     4107.13    321.09 o 
 -26   6  11       50.76      -10.05    176.10 o 
 -24   6  11     2080.12     1761.22    185.99 o 
 -22   6  11     2067.42     2212.83    143.85 o 
 -20   6  11     1569.39     1432.32    117.69 o 
 -18   6  11      133.97       44.57     59.66 o 
 -16   6  11        1.65       -8.47     50.86 o 
 -14   6  11     2325.35     2264.28     90.77 o 
 -12   6  11     1076.48     1030.05     69.26 o 
 -10   6  11     7794.83     7638.80    150.58 o 
  -8   6  11      704.98      669.00     61.69 o 
  -6   6  11     7565.58     7984.56    200.69 o 
  -4   6  11     2597.38     2349.36     97.39 o 
  -2   6  11      739.14      926.10     71.09 o 
   0   6  11    11569.91    11440.14    236.08 o 
   2   6  11     4553.88     3904.74    190.48 o 
   4   6  11     1095.51      999.88     84.42 o 
   6   6  11     1047.25     1162.33    120.05 o 
   8   6  11      113.48      159.99     95.62 o 
  10   6  11      722.93      822.80    130.11 o 
  12   6  11     5988.92     6541.58    253.08 o 
  14   6  11     1650.09     1397.55    251.76 o 
  16   6  11      750.07      716.88    138.36 o 
 -25   7  11      319.88      576.75    230.83 o 
 -23   7  11     2909.26     3351.91    337.19 o 
 -21   7  11     3507.19     3650.79    340.07 o 
 -19   7  11     6042.14     6528.57    218.57 o 
 -17   7  11     7079.14     7429.44    200.35 o 
 -15   7  11    15575.52    15097.68    334.50 o 
 -13   7  11    13617.29    13431.59    262.24 o 
 -11   7  11    23296.62    22741.61    529.91 o 
  -9   7  11    15284.13    14704.55    268.36 o 
  -7   7  11     5606.90     5639.87    149.60 o 
  -5   7  11      895.73      891.07     84.88 o 
  -3   7  11     8062.04     7936.52    218.88 o 
  -1   7  11     2932.85     3066.80    111.07 o 
   1   7  11     9317.40     9307.67    192.46 o 
   3   7  11     3904.06     3940.49    146.16 o 
   5   7  11    15132.34    16970.79    785.81 o 
   7   7  11    12449.06    11400.18    320.49 o 
   9   7  11     8538.58     8636.62    481.55 o 
  11   7  11     1397.45     1502.62    153.19 o 
  13   7  11     1738.45     1887.22    168.51 o 
  15   7  11      866.93     1219.12    159.10 o 
 -24   8  11      468.72      244.60    201.72 o 
 -22   8  11       15.04       18.39    168.32 o 
 -20   8  11      410.41      420.54    139.04 o 
 -18   8  11     1432.56     1551.48    446.37 o 
 -16   8  11        8.95      -41.35    109.47 o 
 -14   8  11       69.15      161.92     76.85 o 
 -12   8  11      424.30      445.70     62.21 o 
 -10   8  11     2475.15     2423.44    357.80 o 
  -8   8  11     1688.01     1295.54    145.72 o 
  -6   8  11       37.30        1.68     57.99 o 
  -4   8  11     1785.24     1922.40    138.55 o 
  -2   8  11     1593.30     1475.57    104.47 o 
   0   8  11      328.71      206.47     59.52 o 
   2   8  11      510.04      570.30     71.71 o 
   4   8  11     1693.26     1623.68    133.95 o 
   6   8  11      146.90       67.43     87.75 o 
   8   8  11      552.49      528.21    123.28 o 
  10   8  11     3246.96     3312.78    205.48 o 
  12   8  11     2024.42     1776.72    173.61 o 
  14   8  11     3129.50     3189.53    281.58 o 
 -21   9  11     1144.93     1110.32    219.68 o 
 -19   9  11     3133.54     3729.30    251.65 o 
 -17   9  11      533.12      503.66    139.29 o 
 -15   9  11     1778.84     1649.25    169.45 o 
 -13   9  11     6846.61     6697.76    431.14 o 
 -11   9  11     8380.23     6640.17    430.35 o 
  -9   9  11    14694.76    15860.30    664.73 o 
  -7   9  11     4023.23     4243.98    184.84 o 
  -5   9  11     3818.80     3928.81    155.34 o 
  -3   9  11    13300.90    13414.08    285.91 o 
  -1   9  11     2917.47     2935.29    123.71 o 
   1   9  11     4871.05     4503.19    150.75 o 
   3   9  11      768.01      742.11    122.05 o 
   5   9  11     1130.29     1250.05    118.58 o 
   7   9  11     6783.08     7047.43    295.16 o 
   9   9  11     3196.56     3742.92    217.64 o 
  11   9  11     5618.19     5631.99    417.11 o 
 -18  10  11      384.55      325.86    207.74 o 
 -16  10  11      113.38      244.66    181.53 o 
 -14  10  11      123.74      167.72    171.91 o 
 -12  10  11       25.16       60.19    153.95 o 
 -10  10  11        7.15     -189.62    146.32 o 
  -8  10  11        8.11       58.58    159.99 o 
  -6  10  11       18.93      113.57    158.91 o 
  -4  10  11     1797.09     1827.09    270.46 o 
  -2  10  11      178.05      267.04    120.90 o 
   0  10  11      177.29      250.82     96.73 o 
   2  10  11      835.70      745.45    181.55 o 
   4  10  11      353.71      436.89    118.73 o 
   6  10  11      899.93      803.45    175.00 o 
   8  10  11        5.74       42.45    104.73 o 
 -15  11  11     4066.82     4770.33    429.44 o 
 -13  11  11     1846.04     2652.63    340.58 o 
 -11  11  11     1380.37     1157.83    258.75 o 
  -9  11  11      602.62     1075.13    247.15 o 
  -7  11  11     1866.62     1691.13    278.26 o 
  -5  11  11     5461.24     6073.33    444.81 o 
  -3  11  11     8993.67     9275.29    546.23 o 
  -1  11  11     4927.99     5638.11    452.16 o 
   1  11  11     2103.08     2251.70    253.92 o 
   3  11  11     1235.30      939.23    143.74 o 
 -30   0  12      241.36      271.45    188.26 o 
 -28   0  12      182.07      396.35    190.41 o 
 -26   0  12       22.59      -56.17    130.10 o 
 -24   0  12     2088.54     2533.22    276.75 o 
 -22   0  12    11266.15    11175.85    712.68 o 
 -18   0  12    41945.59    44602.13    850.89 o 
 -16   0  12    26384.11    24042.78    513.44 o 
 -14   0  12    39863.58    39489.28   1022.68 o 
 -12   0  12    15118.22    15954.45    499.78 o 
 -10   0  12      292.32      179.52     74.22 o 
  -8   0  12     6920.71     7800.57    304.09 o 
  -6   0  12      584.58      522.63     43.65 o 
  -4   0  12     7836.06     8060.59    146.22 o 
  -2   0  12    68428.82    75886.32   1009.40 o 
   0   0  12    16001.36    14569.95    253.41 o 
   2   0  12    44126.20    43210.91    628.35 o 
   4   0  12    31055.34    28531.56    403.90 o 
   6   0  12    19470.97    19190.42    356.17 o 
   8   0  12    30684.16    30926.20    645.03 o 
  10   0  12       38.26      118.91     71.04 o 
  12   0  12     2455.92     2538.60    178.51 o 
  14   0  12      633.52      361.43    163.30 o 
  16   0  12     3938.39     4167.64    643.68 o 
  18   0  12      628.72      604.51    141.98 o 
 -29   1  12      211.11      250.43    129.53 o 
 -27   1  12      457.94      351.73    121.59 o 
 -25   1  12      125.45      217.54    107.77 o 
 -23   1  12        2.10       42.09     45.49 o 
 -21   1  12       78.13      203.81     67.16 o 
 -19   1  12      372.10      485.95     60.58 o 
 -17   1  12      654.47      912.49     99.35 o 
 -15   1  12      915.37     1078.37     76.63 o 
 -13   1  12      187.23      292.76     52.87 o 
 -11   1  12      756.65      667.09     99.99 o 
  -9   1  12     1108.70     1226.17     65.06 o 
  -7   1  12       91.50      133.90     36.17 o 
  -5   1  12     6788.09     7567.46    134.85 o 
  -3   1  12      570.08      701.79     48.92 o 
  -1   1  12      432.66      573.41     45.08 o 
   1   1  12     1715.49     1741.25     73.58 o 
   3   1  12     1601.71     1814.35     67.00 o 
   5   1  12      328.37      272.14     42.66 o 
   7   1  12        0.08      -24.26     34.57 o 
   9   1  12      696.59      595.13     56.34 o 
  11   1  12        0.16       28.36     43.75 o 
  13   1  12      335.97      313.16     70.89 o 
  15   1  12      409.80      599.40    106.62 o 
  17   1  12      165.64      176.12    176.68 o 
  19   1  12        3.08     -143.24     95.50 o 
 -30   2  12     2298.02     2347.00    184.23 o 
 -28   2  12     3431.63     4125.44    294.67 o 
 -26   2  12     5068.63     4794.55    319.01 o 
 -24   2  12     6968.62     6652.01    223.95 o 
 -22   2  12     1702.15     1845.30    148.48 o 
 -20   2  12      255.46      381.13     90.72 o 
 -18   2  12     6373.00     6704.97    253.01 o 
 -16   2  12     5790.39     5376.82    231.15 o 
 -14   2  12     6005.05     5829.00    131.92 o 
 -12   2  12    10124.46     9965.62    174.27 o 
 -10   2  12    37158.66    37246.73    463.41 o 
  -8   2  12    12570.92    11666.87    227.64 o 
  -6   2  12    26054.26    25337.57    405.81 o 
  -4   2  12    50179.02    48313.83    595.53 o 
  -2   2  12    19063.92    19126.80    281.61 o 
   0   2  12     3486.20     3184.26    177.29 o 
   2   2  12     1608.33     2086.69     78.06 o 
   4   2  12     3830.81     3723.61    106.17 o 
   6   2  12     3203.37     3214.70    123.42 o 
   8   2  12    10568.18    10590.61    225.95 o 
  10   2  12     1483.77     1592.56     89.76 o 
  12   2  12     9898.33     9655.86    207.24 o 
  14   2  12     6297.13     6341.82    254.71 o 
  16   2  12     3350.00     3555.12    240.32 o 
  18   2  12     1235.35     1403.65    183.25 o 
 -29   3  12        6.28      -19.93    111.56 o 
 -27   3  12     1419.80     1514.86    192.64 o 
 -25   3  12     2044.88     2307.59    183.44 o 
 -23   3  12        1.99      -25.68     98.01 o 
 -21   3  12      352.94      196.52     69.25 o 
 -19   3  12      512.57      438.66     75.94 o 
 -17   3  12     4563.95     4498.14    125.18 o 
 -15   3  12     1363.86     1254.93    127.78 o 
 -13   3  12      834.86      811.90     55.87 o 
 -11   3  12     7182.09     7597.95    115.34 o 
  -9   3  12      662.53      764.14     40.95 o 
  -7   3  12       49.93      121.92     25.35 o 
  -5   3  12      888.86     1117.37     46.19 o 
  -3   3  12     7763.89     9042.46    173.07 o 
  -1   3  12     3538.73     3593.62    120.24 o 
   1   3  12      179.85      291.33     74.01 o 
   3   3  12      436.74      303.70     45.47 o 
   5   3  12      649.47      594.10     55.67 o 
   7   3  12     3993.25     4097.84    150.32 o 
   9   3  12      340.07      298.46     80.44 o 
  11   3  12     4889.48     5030.68    200.90 o 
  13   3  12     1483.89     1581.05    141.60 o 
  15   3  12      107.62      188.99     95.08 o 
  17   3  12      852.96      783.34    161.94 o 
  19   3  12       52.57      188.41    139.98 o 
 -28   4  12     1981.86     2171.02    311.75 o 
 -26   4  12     6638.46     6349.34    290.71 o 
 -24   4  12     6441.24     7247.58    339.80 o 
 -22   4  12    13087.10    12958.70    313.03 o 
 -20   4  12      970.26      886.11     95.44 o 
 -18   4  12     2733.15     2743.48    130.34 o 
 -16   4  12     4469.52     4239.21    108.64 o 
 -14   4  12    10561.77    10737.63    196.30 o 
 -12   4  12     7651.92     7218.32    139.66 o 
 -10   4  12    12678.82    13334.55    175.67 o 
  -8   4  12     9812.82     9578.38    174.74 o 
  -6   4  12    13103.33    11686.47    198.80 o 
  -4   4  12     5766.85     5355.56    121.29 o 
  -2   4  12    17564.06    17479.58    320.88 o 
   0   4  12    13018.62    12798.38    263.00 o 
   2   4  12     8307.61     8267.64    183.57 o 
   4   4  12       44.31       54.55     45.98 o 
   6   4  12     4068.14     4190.17    157.38 o 
   8   4  12    11260.06    11110.99    293.89 o 
  10   4  12     6480.80     6396.95    366.37 o 
  12   4  12     6505.94     6821.30    246.69 o 
  14   4  12     6692.78     6815.04    257.99 o 
  16   4  12     1450.65     1623.13    161.40 o 
  18   4  12     1102.67     1282.64    162.60 o 
 -27   5  12        0.00     -185.58    144.06 o 
 -25   5  12      137.09      218.64    170.17 o 
 -23   5  12      371.16      371.67    112.00 o 
 -21   5  12      885.82     1014.41     92.17 o 
 -19   5  12      823.32      675.89     76.32 o 
 -17   5  12     2359.69     2397.41    104.62 o 
 -15   5  12       26.57       15.71     38.88 o 
 -13   5  12     8371.29     8790.46    225.09 o 
 -11   5  12      634.19      596.64     45.49 o 
  -9   5  12      396.27      379.55     44.96 o 
  -7   5  12      631.63      668.80     64.05 o 
  -5   5  12    14179.98    14514.78    336.37 o 
  -3   5  12      489.20      490.98     52.95 o 
  -1   5  12        1.76       -2.84     37.45 o 
   1   5  12      444.64      585.62     67.68 o 
   3   5  12     8820.61     9089.21    205.54 o 
   5   5  12       49.41      209.29     59.06 o 
   7   5  12      949.38      838.59    105.63 o 
   9   5  12      110.79       77.99     77.29 o 
  11   5  12      188.24      311.41     94.31 o 
  13   5  12        2.08      -27.01     88.28 o 
  15   5  12      911.09      871.28    137.13 o 
  17   5  12       33.76      -49.80    101.15 o 
 -26   6  12      317.25      343.65    206.37 o 
 -24   6  12      907.43     1261.24    244.53 o 
 -22   6  12     3922.94     3990.75    351.84 o 
 -20   6  12    11511.97    11596.81    553.08 o 
 -18   6  12     8756.92     8751.19    592.79 o 
 -16   6  12    18231.82    18484.07    287.43 o 
 -14   6  12    18659.55    18339.32    270.30 o 
 -12   6  12    10857.39    10615.94    171.87 o 
 -10   6  12      956.86      981.90     64.16 o 
  -8   6  12      149.29       90.96     45.63 o 
  -6   6  12      483.82      587.56     71.34 o 
  -4   6  12     1021.63     1187.25     74.88 o 
  -2   6  12      278.06      202.00     50.97 o 
   0   6  12    22984.16    21539.87    314.84 o 
   2   6  12    29206.52    28452.27    443.56 o 
   4   6  12    12644.37    12972.51    264.79 o 
   6   6  12     8436.71     8182.01    258.78 o 
   8   6  12     2979.37     3203.11    232.54 o 
  10   6  12     4571.58     4641.69    214.52 o 
  12   6  12     1099.97      882.12    129.51 o 
  14   6  12       33.22       66.47     97.86 o 
  16   6  12      466.07      196.67    115.98 o 
 -25   7  12        0.77       80.84    180.91 o 
 -23   7  12       27.74       90.26    157.36 o 
 -21   7  12      291.69      449.44    179.29 o 
 -19   7  12       67.29       20.08    144.28 o 
 -17   7  12      553.29      550.26    100.20 o 
 -15   7  12       71.64      -53.14     67.07 o 
 -13   7  12       25.79       15.41     53.73 o 
 -11   7  12      532.63      670.78     73.48 o 
  -9   7  12      109.15       96.74     51.39 o 
  -7   7  12     2887.00     3159.51    153.18 o 
  -5   7  12     2479.24     2429.60    122.56 o 
  -3   7  12     1606.50     1542.00     84.66 o 
  -1   7  12      743.73      763.58     83.49 o 
   1   7  12      896.75     1006.80     78.51 o 
   3   7  12       58.44       76.67     63.11 o 
   5   7  12       88.05       81.99     81.68 o 
   7   7  12       19.62      -56.82     80.22 o 
   9   7  12        1.25      111.56     94.26 o 
  11   7  12      573.27      582.35    120.57 o 
  13   7  12        6.74       16.62    119.87 o 
 -24   8  12      905.68     1188.21    264.52 o 
 -22   8  12     1412.48     1447.77    253.38 o 
 -20   8  12     2845.12     2562.94    213.32 o 
 -18   8  12     2796.21     2458.85    199.31 o 
 -16   8  12     2792.36     2852.05    200.74 o 
 -14   8  12     1545.97     1588.76    128.83 o 
 -12   8  12     7782.44     8036.20    243.25 o 
 -10   8  12     3714.88     3360.97    207.18 o 
  -8   8  12     8948.08     8625.10    325.85 o 
  -6   8  12     4755.33     4737.08    229.99 o 
  -4   8  12     5225.86     5206.88    228.94 o 
  -2   8  12     1453.64     1470.61     89.31 o 
   0   8  12     1117.48      979.70     82.37 o 
   2   8  12     3695.46     3858.34    134.94 o 
   4   8  12     1688.14     1786.49    122.63 o 
   6   8  12     2743.90     3411.76    289.35 o 
   8   8  12     3250.20     3213.88    198.75 o 
  10   8  12     3806.53     3981.28    220.23 o 
  12   8  12     2364.51     2662.18    223.01 o 
 -21   9  12        2.72       79.05    128.16 o 
 -19   9  12     3930.69     4316.11    263.62 o 
 -17   9  12     2460.65     2702.21    223.38 o 
 -15   9  12     1108.09     1448.71    252.17 o 
 -13   9  12       30.09      -76.40    148.54 o 
 -11   9  12     1018.44      962.78    222.51 o 
  -9   9  12     1058.13     1518.33    168.16 o 
  -7   9  12     8872.43     9621.26    285.11 o 
  -5   9  12     3883.82     3937.03    189.54 o 
  -3   9  12     5185.78     4575.74    199.14 o 
  -1   9  12       25.57       91.23     70.45 o 
   1   9  12     2148.10     2207.59    130.75 o 
   3   9  12     4706.49     4823.21    224.32 o 
   5   9  12     1723.64     1822.18    164.20 o 
   7   9  12     1082.14     1150.07    122.72 o 
   9   9  12      230.04      201.75    112.68 o 
 -18  10  12     1245.62     1652.92    303.47 o 
 -16  10  12     1141.34     1000.31    262.22 o 
 -14  10  12      620.20      288.62    178.42 o 
 -12  10  12     1247.24     2179.41    304.04 o 
 -10  10  12      997.08     1176.53    240.23 o 
  -8  10  12     2525.30     2909.49    317.43 o 
  -6  10  12     3794.42     3987.07    366.15 o 
  -4  10  12     3821.37     3579.47    240.50 o 
  -2  10  12     3744.69     3440.15    239.37 o 
   0  10  12     2450.94     2519.08    174.77 o 
   2  10  12      813.02     1055.44    139.19 o 
   4  10  12     1690.34     1825.27    169.10 o 
   6  10  12     1714.98     1969.79    178.09 o 
 -13  11  12       61.30      -95.67    163.26 o 
 -11  11  12        6.77      119.17    181.07 o 
  -9  11  12      472.99      611.03    226.87 o 
  -7  11  12      316.09      623.39    221.65 o 
  -5  11  12      363.73      468.41    210.87 o 
  -3  11  12      153.53      492.55    220.82 o 
  -1  11  12      612.08      679.04    228.97 o 
   1  11  12     1885.38     1942.60    175.33 o 
   3  11  12      995.50     1273.89    193.09 o 
 -31   1  13      331.66      129.23    131.35 o 
 -29   1  13      246.37      206.82    123.93 o 
 -27   1  13      253.61      368.52    127.05 o 
 -25   1  13      133.01       59.15    129.84 o 
 -23   1  13      511.64      675.71     95.53 o 
 -21   1  13     3886.72     3938.25    132.28 o 
 -19   1  13     5196.57     4886.04    559.94 o 
 -17   1  13       68.65      128.84     52.39 o 
 -15   1  13      158.05       66.07     47.12 o 
 -13   1  13    19127.44    19188.29    415.51 o 
 -11   1  13     3632.42     3963.78    194.34 o 
  -9   1  13     2220.39     2396.62    124.65 o 
  -7   1  13      455.36      429.30     47.41 o 
  -5   1  13     5522.17     4260.58     97.52 o 
  -3   1  13     5337.63     5335.15     96.35 o 
  -1   1  13     1885.57     2078.26     66.03 o 
   1   1  13     6942.97     7396.48    231.52 o 
   3   1  13      847.59      907.01     64.93 o 
   5   1  13        6.06       27.13     35.55 o 
   7   1  13     7127.05     7011.42    142.22 o 
   9   1  13     3888.41     3652.22    108.87 o 
  11   1  13      177.85       82.53     65.01 o 
  13   1  13     2588.58     2506.66    219.99 o 
  15   1  13      942.84      939.18    159.46 o 
  17   1  13       72.70      -22.25    107.03 o 
 -30   2  13      260.37      338.57    137.97 o 
 -28   2  13      213.31      -40.57    161.67 o 
 -26   2  13      368.11      156.98    161.23 o 
 -24   2  13        1.25     -114.68     76.46 o 
 -22   2  13      239.61      204.14     95.37 o 
 -20   2  13      161.80      158.27    101.04 o 
 -18   2  13     1759.81     1814.22    103.29 o 
 -16   2  13      727.20      903.20     79.95 o 
 -14   2  13       55.04      144.99     49.25 o 
 -12   2  13      408.68      508.94     47.11 o 
 -10   2  13     5397.52     5672.01    149.12 o 
  -8   2  13     1569.23     1707.37     83.47 o 
  -6   2  13      871.02     1002.34    116.41 o 
  -4   2  13     2691.55     3051.00     72.32 o 
  -2   2  13     5004.19     5058.45    122.55 o 
   0   2  13       55.24       -9.82     40.81 o 
   2   2  13      699.08      548.22     52.35 o 
   4   2  13      186.24      197.21     41.21 o 
   6   2  13     8752.67     8417.20    321.09 o 
   8   2  13     3074.51     3016.14    101.05 o 
  10   2  13      489.76      338.10     62.59 o 
  12   2  13      485.42      514.86     99.79 o 
  14   2  13      189.51      177.87    107.25 o 
  16   2  13        2.80      -49.97    105.81 o 
  18   2  13       33.42        3.70    118.88 o 
 -29   3  13      855.73      732.98    232.50 o 
 -27   3  13     1875.85     2275.57    309.38 o 
 -25   3  13     2801.58     2651.54    192.17 o 
 -23   3  13     3321.82     3351.32    158.86 o 
 -21   3  13      650.15      552.35     91.06 o 
 -19   3  13        0.53      -66.24     51.81 o 
 -17   3  13     1412.31     1272.09     73.48 o 
 -15   3  13     6878.46     7186.89    155.56 o 
 -13   3  13     2287.21     1935.28     78.32 o 
 -11   3  13     6115.42     6690.40    185.31 o 
  -9   3  13        3.15       17.70     39.98 o 
  -7   3  13    18695.42    19672.01    348.92 o 
  -5   3  13     9043.23     9679.36    147.99 o 
  -3   3  13    10322.56     9994.57    338.49 o 
  -1   3  13     8630.67     8646.50    176.36 o 
   1   3  13     1955.56     2083.79    101.31 o 
   3   3  13     9440.58     9138.68    171.21 o 
   5   3  13    23066.42    22823.81    370.57 o 
   7   3  13     4635.00     4349.94    122.85 o 
   9   3  13     1805.55     1822.07    191.83 o 
  11   3  13     1510.71     1767.61    141.79 o 
  13   3  13     1700.01     1926.22    133.29 o 
  15   3  13     1261.95     1345.33    230.60 o 
  17   3  13      922.11      880.65    170.45 o 
 -28   4  13      704.01      750.31    237.51 o 
 -26   4  13      535.49      319.64    189.89 o 
 -24   4  13      152.39      376.70    178.26 o 
 -22   4  13        1.21      -70.05     63.28 o 
 -20   4  13       96.13      112.27     67.15 o 
 -18   4  13      519.08      514.98     76.63 o 
 -16   4  13     1019.83     1294.82     65.87 o 
 -14   4  13      241.13      339.99     41.68 o 
 -12   4  13      152.97      114.11     30.89 o 
 -10   4  13     2085.64     2122.62     71.49 o 
  -8   4  13       36.35       85.61     33.55 o 
  -6   4  13      620.16      679.98     89.60 o 
  -4   4  13     5326.02     5481.83    124.28 o 
  -2   4  13      316.93      360.31     67.82 o 
   0   4  13     1711.09     1597.20    127.23 o 
   2   4  13      755.96      659.26     56.27 o 
   4   4  13      379.25      276.80     59.68 o 
   6   4  13     1040.02      931.68     80.13 o 
   8   4  13     2525.34     2682.21    154.35 o 
  10   4  13       91.43       86.48     76.84 o 
  12   4  13      358.41      283.90     97.33 o 
  14   4  13      748.92      713.61    124.16 o 
  16   4  13      111.12       54.68     97.27 o 
 -27   5  13      616.63      551.17    219.37 o 
 -25   5  13      717.28      922.73    232.19 o 
 -23   5  13      116.86      136.58    156.78 o 
 -21   5  13      319.38      558.36    171.27 o 
 -19   5  13       11.28      -54.35     92.86 o 
 -17   5  13     3403.44     3159.54    170.44 o 
 -15   5  13     1101.47     1037.23     96.78 o 
 -13   5  13       35.25      -11.15     32.11 o 
 -11   5  13     1050.55      858.76     48.75 o 
  -9   5  13     4837.25     5172.31    132.15 o 
  -7   5  13      829.78      909.29     72.95 o 
  -5   5  13     2003.37     1982.98     83.30 o 
  -3   5  13        2.41       12.70     40.12 o 
  -1   5  13       26.87       35.06     51.45 o 
   1   5  13     1759.38     1755.08    115.08 o 
   3   5  13      807.53      912.04     81.53 o 
   5   5  13    15537.76    14970.39    387.99 o 
   7   5  13      792.62     1001.28    274.42 o 
   9   5  13        0.14      -28.84     76.50 o 
  11   5  13      311.54      280.47     96.54 o 
  13   5  13       17.80       -9.37     92.07 o 
  15   5  13     2463.20     2568.16    190.74 o 
 -26   6  13     3560.69     3349.86    360.27 o 
 -24   6  13      598.62      422.19    196.60 o 
 -22   6  13        1.70      159.61    159.25 o 
 -20   6  13      148.03       44.42    101.71 o 
 -18   6  13      957.16      887.28    134.50 o 
 -16   6  13     3058.87     3212.53    159.87 o 
 -14   6  13     9818.72     8787.15    206.25 o 
 -12   6  13        4.24      -35.70     46.26 o 
 -10   6  13        3.33      119.53     51.84 o 
  -8   6  13     1123.39     1318.02    132.21 o 
  -6   6  13    24169.41    24424.46    513.77 o 
  -4   6  13      256.09      151.02     49.54 o 
  -2   6  13      561.57      686.47     67.28 o 
   0   6  13     1230.39     1306.32    119.03 o 
   2   6  13      805.55      768.84     82.17 o 
   4   6  13       14.92       13.33     56.64 o 
   6   6  13     2111.09     2148.35    149.54 o 
   8   6  13     1225.13     1361.31    134.46 o 
  10   6  13      975.20     1026.37    134.43 o 
  12   6  13       38.58       83.75     96.43 o 
  14   6  13      158.41      233.77    110.57 o 
 -25   7  13        3.20      171.18    191.61 o 
 -23   7  13       83.67      278.75    180.99 o 
 -21   7  13      128.02      193.19    173.63 o 
 -19   7  13      359.83      441.76    126.21 o 
 -17   7  13      538.35      410.61     95.25 o 
 -15   7  13      133.14      136.79     76.78 o 
 -13   7  13      637.00      466.78     70.68 o 
 -11   7  13       70.28       59.21     54.26 o 
  -9   7  13     1966.19     1752.33    112.10 o 
  -7   7  13     4012.19     3995.43    307.38 o 
  -5   7  13      183.67       95.93     80.57 o 
  -3   7  13     1402.22     1333.47    162.55 o 
  -1   7  13      988.02     1285.63    101.30 o 
   1   7  13     1096.00     1118.83     95.49 o 
   3   7  13      325.49      344.28     75.40 o 
   5   7  13       35.64       78.93     91.29 o 
   7   7  13       58.28      213.76     91.65 o 
   9   7  13       55.62       89.92     95.69 o 
  11   7  13      193.80      143.99    106.52 o 
  13   7  13      260.63      395.39    132.70 o 
 -24   8  13      938.35     1194.89    263.42 o 
 -22   8  13        0.43       42.22    276.20 o 
 -20   8  13      454.65      337.25    247.10 o 
 -18   8  13     2416.50     3044.99    251.20 o 
 -16   8  13     1445.75     1490.21    134.85 o 
 -14   8  13      241.18      328.10     99.91 o 
 -12   8  13        9.48       65.58     74.79 o 
 -10   8  13      171.35       98.42     96.19 o 
  -8   8  13     8088.13     7072.21    288.30 o 
  -6   8  13      643.82      544.69    145.89 o 
  -4   8  13     6604.97     6851.47    263.39 o 
  -2   8  13       65.33       70.75     65.64 o 
   0   8  13      527.58      707.97     90.54 o 
   2   8  13      515.30      565.73    108.54 o 
   4   8  13     4335.12     4425.91    211.44 o 
   6   8  13     1164.33     1305.41    145.72 o 
   8   8  13       37.79      121.35    112.78 o 
  10   8  13      172.78       95.67    100.47 o 
  12   8  13       67.30       13.47    110.19 o 
 -21   9  13      648.95      796.15    165.48 o 
 -19   9  13      312.87      203.82    128.71 o 
 -17   9  13      523.87      814.14    230.25 o 
 -15   9  13       60.77      109.28    155.73 o 
 -13   9  13      392.76      483.24    190.80 o 
 -11   9  13       31.10       22.93     97.97 o 
  -9   9  13       53.05     -128.95     85.97 o 
  -7   9  13        8.45       24.12     82.43 o 
  -5   9  13     1568.15     1596.06    138.99 o 
  -3   9  13      521.76      670.20    113.78 o 
  -1   9  13       15.32        2.23     69.62 o 
   1   9  13      196.56      278.41     84.88 o 
   3   9  13      169.64      140.89     96.49 o 
   5   9  13        8.76      -64.56     91.52 o 
   7   9  13      360.48      369.42    134.52 o 
   9   9  13       27.79      131.92    111.16 o 
 -18  10  13      123.46      447.32    233.61 o 
 -16  10  13       23.74      -48.49    162.09 o 
 -14  10  13      143.10      179.75    189.57 o 
 -12  10  13      308.83       88.05    173.19 o 
 -10  10  13      593.50      854.89    236.18 o 
  -8  10  13       29.14      -80.66    141.11 o 
  -6  10  13      436.03      393.64    137.71 o 
  -4  10  13        5.88      109.37    115.95 o 
  -2  10  13      143.11      129.16    127.48 o 
   0  10  13      255.62      228.39    105.30 o 
   2  10  13      634.29      631.19    125.49 o 
   4  10  13      177.72       23.74    102.81 o 
   6  10  13      479.66      599.60    136.14 o 
 -13  11  13       76.00      -61.67    176.35 o 
 -11  11  13     1397.44     1661.58    301.47 o 
  -9  11  13      785.09     1114.50    259.91 o 
  -7  11  13      220.34      475.54    226.37 o 
  -5  11  13        4.59      104.04    189.83 o 
  -3  11  13        2.10      -89.27    170.76 o 
  -1  11  13       12.62      -78.42    127.32 o 
   1  11  13       12.83      -56.08    101.92 o 
 -30   0  14       14.75      237.71    179.88 o 
 -28   0  14     1153.92     1306.00    257.24 o 
 -26   0  14     3430.03     3101.98    314.69 o 
 -24   0  14    29651.76    30776.32   1040.43 o 
 -22   0  14    32583.18    26961.06   4539.18 o 
 -20   0  14     1124.78     1262.99    118.96 o 
 -18   0  14      745.82      920.04    136.12 o 
 -16   0  14      143.89      134.00     87.32 o 
 -14   0  14     2049.26     1952.04    164.20 o 
 -12   0  14     3359.49     3791.37    227.64 o 
 -10   0  14     1515.50     1696.61    135.76 o 
  -8   0  14    19872.91    18568.50    357.72 o 
  -6   0  14    29232.32    29015.61    529.17 o 
  -4   0  14    75962.95    78113.99   1037.96 o 
  -2   0  14    50806.02    48166.30    676.42 o 
   0   0  14    23096.66    22297.32    364.29 o 
   2   0  14     9433.06     9318.00    206.54 o 
   4   0  14     4445.88     4512.32    153.22 o 
   6   0  14     2717.71     2549.74    125.02 o 
   8   0  14      171.49       92.18     61.37 o 
  10   0  14      682.83      732.97    114.58 o 
  12   0  14       44.26      117.38     95.10 o 
  14   0  14    11487.24    12011.01    400.85 o 
  16   0  14     4900.12     4599.06    282.09 o 
  18   0  14     8776.87     8130.61    512.08 o 
 -31   1  14        9.47      -35.92    126.35 o 
 -29   1  14       26.86      -71.64    110.64 o 
 -27   1  14       17.62       53.45    113.80 o 
 -25   1  14      672.72      453.95    127.47 o 
 -23   1  14      472.59      559.73     89.66 o 
 -21   1  14      165.74      214.11     64.67 o 
 -19   1  14     1901.11     2252.32    270.89 o 
 -17   1  14     2369.28     2386.42    115.20 o 
 -15   1  14       66.15       51.90     58.59 o 
 -13   1  14       36.18       56.07    112.84 o 
 -11   1  14      578.12      674.12     60.49 o 
  -9   1  14     1010.51      849.02     82.67 o 
  -7   1  14        8.22       -6.30     40.20 o 
  -5   1  14     8581.27     9157.13    160.95 o 
  -3   1  14      378.11      576.99     37.88 o 
  -1   1  14     1882.46     2057.35     68.03 o 
   1   1  14     1191.43     1344.77     61.77 o 
   3   1  14     2711.21     2767.89     86.39 o 
   5   1  14      202.57      164.32     43.83 o 
   7   1  14       59.54       98.37     43.87 o 
   9   1  14       54.94       82.70     48.64 o 
  11   1  14      427.74      602.78     83.04 o 
  13   1  14       28.80       47.07     76.51 o 
  15   1  14       88.32       55.51    108.77 o 
  17   1  14      639.79      128.62    167.70 o 
 -30   2  14     1518.15     1629.28    288.78 o 
 -28   2  14      116.93      112.26    160.73 o 
 -26   2  14       43.94      -36.79    137.70 o 
 -24   2  14     3830.98     3520.69    292.86 o 
 -22   2  14     1235.98     1307.07    139.31 o 
 -20   2  14     1127.33     1133.70     92.27 o 
 -18   2  14     9385.45     9675.10    376.46 o 
 -16   2  14    12980.00    12664.55    223.00 o 
 -14   2  14     7016.75     6787.31    144.98 o 
 -12   2  14    24490.51    23068.83    315.42 o 
 -10   2  14    23561.89    22560.40    380.54 o 
  -8   2  14    13666.32    13310.44    257.93 o 
  -6   2  14       45.92       39.15     32.66 o 
  -4   2  14     7602.03     7674.14    160.85 o 
  -2   2  14      113.68       40.93     36.05 o 
   0   2  14     7621.14     7576.29    248.87 o 
   2   2  14     6209.35     6065.65    137.25 o 
   4   2  14    22582.28    21404.88    281.48 o 
   6   2  14    17508.07    17100.55    247.31 o 
   8   2  14     8548.11     8351.68    164.30 o 
  10   2  14     4077.40     4079.43    137.10 o 
  12   2  14     1880.04     1895.01    121.88 o 
  14   2  14     3763.97     4197.70    251.70 o 
  16   2  14      795.91      777.03    154.38 o 
 -29   3  14       45.94       68.97    162.94 o 
 -27   3  14       23.10       96.20    156.21 o 
 -25   3  14       82.30      267.59    114.71 o 
 -23   3  14      154.61       41.85     86.89 o 
 -21   3  14     1396.11     1164.13    100.27 o 
 -19   3  14     1104.39     1230.57     77.71 o 
 -17   3  14      199.37      140.07     70.16 o 
 -15   3  14     4257.91     4522.69    120.62 o 
 -13   3  14      311.69      410.28     40.83 o 
 -11   3  14     5883.40     5659.36    287.62 o 
  -9   3  14       46.99        4.04     59.48 o 
  -7   3  14     2188.29     1976.65     98.12 o 
  -5   3  14    15377.95    16293.09    218.81 o 
  -3   3  14     2046.50     1852.21     83.04 o 
  -1   3  14      284.45      204.88     46.74 o 
   1   3  14      170.65      188.27     47.74 o 
   3   3  14       30.00       37.74     38.08 o 
   5   3  14        3.68       49.86     40.66 o 
   7   3  14      488.59      499.99     63.91 o 
   9   3  14     7065.22     6754.54    198.87 o 
  11   3  14     2065.05     1821.65    120.87 o 
  13   3  14      239.79      158.54     92.25 o 
  15   3  14      172.02      232.81    116.51 o 
  17   3  14       52.12      -36.77    113.02 o 
 -28   4  14      414.98      529.16    217.28 o 
 -26   4  14     1136.14     1337.20    253.76 o 
 -24   4  14      921.75      783.94    140.36 o 
 -22   4  14     4877.26     5411.34    257.51 o 
 -20   4  14     1831.30     1834.74    157.65 o 
 -18   4  14     7054.39     6909.45    331.19 o 
 -16   4  14     8971.11     9872.48    345.58 o 
 -14   4  14    18866.54    19281.60    319.00 o 
 -12   4  14    12346.31    11032.14    228.55 o 
 -10   4  14     6235.07     5988.20    174.30 o 
  -8   4  14     1324.63     1275.88     90.78 o 
  -6   4  14     2360.45     2270.73     77.67 o 
  -4   4  14     1142.68     1069.56     55.78 o 
  -2   4  14     3075.55     3093.71    122.70 o 
   0   4  14     8260.65     8034.60    205.69 o 
   2   4  14    14385.18    14461.64    234.18 o 
   4   4  14     9808.03     9469.40    308.37 o 
   6   4  14     8708.81     8346.07    204.52 o 
   8   4  14    13405.53    13404.13    427.07 o 
  10   4  14     2757.70     3000.85    174.18 o 
  12   4  14     1519.60     1641.91    209.74 o 
  14   4  14     1248.46     1352.22    198.79 o 
  16   4  14      260.76      290.03    115.91 o 
 -27   5  14     1252.40     1110.77    262.86 o 
 -25   5  14       14.94       87.36    161.90 o 
 -23   5  14      751.36     1113.07    197.73 o 
 -21   5  14     1005.80     1328.44    153.35 o 
 -19   5  14        0.56       53.94     86.11 o 
 -17   5  14      577.31      559.65     80.12 o 
 -15   5  14     4126.72     4267.55    140.38 o 
 -13   5  14       11.32        2.20     46.69 o 
 -11   5  14      363.73      262.64     56.95 o 
  -9   5  14     1126.77     1059.50     91.06 o 
  -7   5  14    11847.17    11607.86    391.36 o 
  -5   5  14      446.21      392.77     67.21 o 
  -3   5  14      340.06      185.10     47.56 o 
  -1   5  14     5267.83     4542.09    160.99 o 
   1   5  14       62.34       25.63     54.15 o 
   3   5  14     2920.31     2892.82    130.03 o 
   5   5  14    11334.27    10828.94    259.15 o 
   7   5  14     1225.89     1289.39    127.78 o 
   9   5  14        9.44       13.51     82.26 o 
  11   5  14      981.95     1091.42    203.60 o 
  13   5  14      309.34      337.43    109.58 o 
  15   5  14     1211.64      953.65    147.70 o 
 -26   6  14     3978.86     4724.59    413.07 o 
 -24   6  14     3632.53     4638.91    388.85 o 
 -22   6  14     6091.43     7024.04    314.96 o 
 -20   6  14     7792.75     8275.46    329.01 o 
 -18   6  14     1171.45      988.86    114.14 o 
 -16   6  14     2244.83     2806.54    175.04 o 
 -14   6  14     2427.24     2200.44    109.37 o 
 -12   6  14      966.47      979.16    128.16 o 
 -10   6  14     3047.91     2802.29    140.90 o 
  -8   6  14     1344.11     1407.25    106.31 o 
  -6   6  14    10272.18    10009.85    341.11 o 
  -4   6  14     9382.88     9235.79    240.78 o 
  -2   6  14     6818.72     6951.79    295.53 o 
   0   6  14    15360.18    14970.84    325.56 o 
   2   6  14    10150.14    10590.08    239.39 o 
   4   6  14      869.85      812.12    118.96 o 
   6   6  14      477.30      352.49    100.41 o 
   8   6  14      276.64      264.74     96.55 o 
  10   6  14     2594.30     2549.87    305.14 o 
  12   6  14     4181.92     4583.66    232.04 o 
  14   6  14     3370.18     3591.98    222.61 o 
 -25   7  14      374.85      128.66    196.05 o 
 -23   7  14       90.89      213.46    181.80 o 
 -21   7  14      796.68      988.86    162.20 o 
 -19   7  14     3304.26     2986.09    172.58 o 
 -17   7  14      457.76      142.83     82.64 o 
 -15   7  14      145.91      183.70     78.68 o 
 -13   7  14      183.34      127.47     57.92 o 
 -11   7  14      218.29      228.09     62.83 o 
  -9   7  14      615.45      416.58    105.52 o 
  -7   7  14      968.08     1042.15    130.36 o 
  -5   7  14        9.70       39.07    143.08 o 
  -3   7  14       95.21      231.31     68.80 o 
  -1   7  14     2229.03     1890.84    112.35 o 
   1   7  14       39.47       64.13     63.45 o 
   3   7  14     1457.38     1361.59    135.51 o 
   5   7  14       91.82       27.38     79.45 o 
   7   7  14      125.79      137.14     95.32 o 
   9   7  14      282.12      187.50    127.94 o 
  11   7  14       11.35      -27.51     96.66 o 
 -24   8  14       25.81       79.38    134.11 o 
 -22   8  14      228.50      314.66    131.86 o 
 -20   8  14     4056.31     4124.66    251.89 o 
 -18   8  14     3894.93     4154.27    248.99 o 
 -16   8  14     3574.10     3955.14    190.87 o 
 -14   8  14     1245.68     1372.69    286.15 o 
 -12   8  14     5830.19     5653.75    212.65 o 
 -10   8  14    10674.34    10579.73    639.73 o 
  -8   8  14     3285.08     3351.36    261.13 o 
  -6   8  14     1061.32     1264.19    151.03 o 
  -4   8  14      112.58      180.22     81.89 o 
  -2   8  14     1587.11     1734.72    117.68 o 
   0   8  14      838.35      733.20     92.94 o 
   2   8  14     4149.21     4336.38    169.96 o 
   4   8  14     2522.76     2601.26    231.68 o 
   6   8  14     1586.81     1648.47    155.91 o 
   8   8  14     3140.98     3533.77    211.82 o 
  10   8  14     5278.72     5525.72    263.33 o 
 -21   9  14      377.62      221.44    216.14 o 
 -19   9  14      147.27      -31.49    114.35 o 
 -17   9  14      657.91      962.67    238.76 o 
 -15   9  14      659.19      539.04    207.86 o 
 -13   9  14     2146.64     2475.92    209.84 o 
 -11   9  14     3370.79     3089.74    303.75 o 
  -9   9  14     3316.35     3440.98    229.67 o 
  -7   9  14        1.03      140.25    121.12 o 
  -5   9  14      560.37      549.32    110.91 o 
  -3   9  14      347.68      273.16     93.15 o 
  -1   9  14     1243.15     1448.18    212.71 o 
   1   9  14      285.45      189.95     97.10 o 
   3   9  14      796.96     1005.85    135.85 o 
   5   9  14     1140.39     1419.72    261.69 o 
   7   9  14     1755.38     2056.45    183.85 o 
 -18  10  14     1044.36     1005.97    263.61 o 
 -16  10  14     1577.66     2065.99    317.01 o 
 -14  10  14     1343.49     1470.66    272.56 o 
 -12  10  14      351.82      234.25    202.77 o 
 -10  10  14     1816.28     1899.11    290.29 o 
  -8  10  14      532.59      462.41    132.44 o 
  -6  10  14      999.02      982.72    132.79 o 
  -4  10  14      879.40      939.39    131.52 o 
  -2  10  14     2528.36     2448.08    231.46 o 
   0  10  14     3517.99     4087.70    221.88 o 
   2  10  14     2997.57     2649.94    194.47 o 
   4  10  14     2767.89     3071.83    209.62 o 
 -11  11  14       13.93       40.14    197.47 o 
  -9  11  14      320.69      172.37    185.72 o 
  -7  11  14      285.58      340.53    201.49 o 
  -5  11  14     1870.87     1694.75    296.28 o 
  -3  11  14     3021.95     3489.64    378.83 o 
  -1  11  14      976.06      990.61    194.04 o 
 -31   1  15      788.96      586.91    327.66 o 
 -29   1  15     2578.99     2652.03    228.85 o 
 -27   1  15     4107.63     4219.19    381.09 o 
 -25   1  15    11709.17    12581.00    608.51 o 
 -23   1  15     7751.47     7611.62    284.26 o 
 -21   1  15    22698.60    24732.08    573.99 o 
 -19   1  15     4743.79     4430.76    177.10 o 
 -17   1  15     9642.95     9839.94    280.65 o 
 -15   1  15     3012.99     2791.37    143.81 o 
 -13   1  15     6159.65     5503.20    341.71 o 
 -11   1  15    31186.85    31320.90    489.15 o 
  -9   1  15    13950.09    14057.39    261.93 o 
  -7   1  15    24140.18    24019.39    394.77 o 
  -5   1  15    21684.46    20240.12    291.30 o 
  -3   1  15    29691.34    30138.03    353.41 o 
  -1   1  15    32834.93    33218.84    392.96 o 
   1   1  15    23582.26    22707.32    298.41 o 
   3   1  15    25223.44    24377.42    280.51 o 
   5   1  15     7300.23     7945.21    154.65 o 
   7   1  15      491.07      480.38     57.17 o 
   9   1  15     4778.65     4918.81    142.69 o 
  11   1  15      434.84      381.07     76.62 o 
  13   1  15     7543.30     7467.46    387.84 o 
  15   1  15     5941.98     5770.93    374.16 o 
  17   1  15     3558.79     3326.97    202.00 o 
 -30   2  15        1.87      263.20    206.62 o 
 -28   2  15       49.84      253.25    176.69 o 
 -26   2  15      860.54      918.78    221.74 o 
 -24   2  15        0.11      -25.27    133.82 o 
 -22   2  15     3622.00     3591.58    238.31 o 
 -20   2  15     2385.28     2776.06    355.96 o 
 -18   2  15     1209.53     1551.19    101.53 o 
 -16   2  15     2309.82     2176.74    114.44 o 
 -14   2  15     2550.28     2685.97    256.05 o 
 -12   2  15      814.28      855.49     71.32 o 
 -10   2  15      345.25      466.29     59.32 o 
  -8   2  15     6478.97     6665.42    398.26 o 
  -6   2  15     6494.31     6170.85    135.86 o 
  -4   2  15       67.15      197.27     28.67 o 
  -2   2  15     1448.73     1382.63     58.14 o 
   0   2  15      979.33      981.21     93.13 o 
   2   2  15       39.79       31.58     40.76 o 
   4   2  15     3263.19     3225.24    100.11 o 
   6   2  15     2179.79     2494.68     93.26 o 
   8   2  15      141.60       91.56     49.21 o 
  10   2  15     4116.24     4001.61    163.07 o 
  12   2  15       10.23      -48.46    106.49 o 
  14   2  15      689.52      719.64    149.11 o 
  16   2  15     1469.30     1881.67    204.41 o 
 -29   3  15     4273.80     4617.74    423.42 o 
 -27   3  15     1888.17     1980.65    289.18 o 
 -25   3  15     3676.43     3857.68    259.79 o 
 -23   3  15      797.48      864.23    220.34 o 
 -21   3  15     1319.30     1466.70    146.01 o 
 -19   3  15     2448.27     2177.83    119.63 o 
 -17   3  15     9521.78     9774.74    265.13 o 
 -15   3  15    25174.94    25607.44    456.16 o 
 -13   3  15    26090.12    24528.77    425.05 o 
 -11   3  15    35305.64    34704.33    553.52 o 
  -9   3  15    34295.93    32358.58    522.86 o 
  -7   3  15    10547.69     9833.03    319.61 o 
  -5   3  15    15239.07    15319.85    255.91 o 
  -3   3  15     3264.23     3276.56    111.30 o 
  -1   3  15     7921.58     8301.90    180.23 o 
   1   3  15     6346.60     6283.55    146.65 o 
   3   3  15     6415.57     6723.54    141.00 o 
   5   3  15     7762.07     8063.71    192.24 o 
   7   3  15    11626.81    11958.17    294.48 o 
   9   3  15    16070.85    16147.31    367.50 o 
  11   3  15    11068.29    10587.40    495.96 o 
  13   3  15     5827.86     6064.33    211.48 o 
  15   3  15     6028.11     6583.32    332.31 o 
 -28   4  15     1078.82     1205.80    265.18 o 
 -26   4  15     1009.54      828.56    146.38 o 
 -24   4  15     1702.56     1723.04    174.73 o 
 -22   4  15      311.18      352.03    137.67 o 
 -20   4  15     1419.52     1335.68    144.59 o 
 -18   4  15     1208.18     1036.70    151.43 o 
 -16   4  15     5764.38     5965.34    183.72 o 
 -14   4  15      113.99      122.34     49.58 o 
 -12   4  15     1737.23     1722.92    103.26 o 
 -10   4  15      430.81      449.78     86.26 o 
  -8   4  15        4.33       47.02     51.16 o 
  -6   4  15     8131.72     7583.27    171.42 o 
  -4   4  15     5926.29     5446.06    145.04 o 
  -2   4  15     3071.37     2867.89    109.68 o 
   0   4  15     2887.80     2861.65    112.71 o 
   2   4  15      595.22      529.57     71.42 o 
   4   4  15     1561.90     1587.25    186.94 o 
   6   4  15        0.37      -30.20     55.08 o 
   8   4  15      476.02      625.87    107.15 o 
  10   4  15     2455.37     2481.79    165.13 o 
  12   4  15       43.23       35.75     77.89 o 
  14   4  15        5.32       69.89     85.65 o 
 -27   5  15     2699.73     2638.25    338.50 o 
 -25   5  15     5173.71     5653.86    362.00 o 
 -23   5  15    10522.33    10488.14    379.25 o 
 -21   5  15    13679.87    14221.33    433.82 o 
 -19   5  15    10703.17    11569.87    373.82 o 
 -17   5  15     7472.04     7798.46    234.78 o 
 -15   5  15    11143.63    10179.58    221.86 o 
 -13   5  15      293.54      402.88     64.96 o 
 -11   5  15     1123.52      981.20     90.40 o 
  -9   5  15    10396.46     9707.29    244.49 o 
  -7   5  15     7325.46     7684.94    214.46 o 
  -5   5  15    16456.12    17020.45    320.17 o 
  -3   5  15     5088.21     4882.72    167.61 o 
  -1   5  15    17638.96    17020.93    344.94 o 
   1   5  15    19296.60    19298.03    339.91 o 
   3   5  15    14964.36    14562.87    287.24 o 
   5   5  15    18491.04    18690.70    436.45 o 
   7   5  15     7607.25     7072.44    424.20 o 
   9   5  15     2200.76     2064.16    158.13 o 
  11   5  15     1016.47     1015.80    138.35 o 
  13   5  15      260.84      303.63    168.37 o 
 -26   6  15      251.42      306.45    194.03 o 
 -24   6  15      484.09      348.97    197.40 o 
 -22   6  15     3275.46     3661.01    253.50 o 
 -20   6  15      429.89      382.51     97.23 o 
 -18   6  15      164.20      227.80     83.08 o 
 -16   6  15      238.15      251.25     63.05 o 
 -14   6  15      206.59      286.37     65.87 o 
 -12   6  15      781.48      656.02     74.25 o 
 -10   6  15        0.65      -38.05     69.17 o 
  -8   6  15     8713.42     8223.61    234.03 o 
  -6   6  15      347.01      191.73     90.82 o 
  -4   6  15     1941.87     1802.46    118.19 o 
  -2   6  15    15941.00    15392.30    393.54 o 
   0   6  15     9555.17     9219.99    223.49 o 
   2   6  15      188.80      128.32     66.08 o 
   4   6  15        4.82       -1.79     62.69 o 
   6   6  15      299.91      338.01     97.41 o 
   8   6  15     1211.17     1154.24    209.56 o 
  10   6  15      154.64      279.96    108.36 o 
  12   6  15      143.51      440.09    125.01 o 
 -25   7  15     4734.20     4684.73    420.65 o 
 -23   7  15     4961.38     5063.27    403.53 o 
 -21   7  15     5643.81     5667.48    231.67 o 
 -19   7  15     4410.42     4444.76    203.93 o 
 -17   7  15     2707.81     2931.20    165.27 o 
 -15   7  15     2165.81     2012.74    162.54 o 
 -13   7  15     3207.59     3439.74    138.65 o 
 -11   7  15     2822.78     2788.13    150.66 o 
  -9   7  15     3759.61     4066.16    176.74 o 
  -7   7  15     8134.80     8257.09    298.32 o 
  -5   7  15    21547.63    20619.02    513.74 o 
  -3   7  15    18065.59    17776.53    336.99 o 
  -1   7  15    10758.05    10973.00    254.94 o 
   1   7  15     7473.36     7286.03    207.67 o 
   3   7  15     2356.36     2203.96    156.55 o 
   5   7  15      304.00      368.95    102.45 o 
   7   7  15      920.02      815.39    127.85 o 
   9   7  15     2296.81     2145.71    175.13 o 
  11   7  15     4761.18     5007.95    251.10 o 
 -22   8  15      841.96      881.34    427.33 o 
 -20   8  15      383.21      402.81    136.72 o 
 -18   8  15      405.72      349.94    123.09 o 
 -16   8  15     1245.38     1047.50    245.50 o 
 -14   8  15     2881.72     3280.44    222.89 o 
 -12   8  15     5311.61     5288.34    210.77 o 
 -10   8  15     6401.53     6392.15    228.02 o 
  -8   8  15      301.56      211.29    105.30 o 
  -6   8  15       64.34      -15.11    162.18 o 
  -4   8  15     4661.33     4253.19    239.01 o 
  -2   8  15     1325.38     1399.10    131.40 o 
   0   8  15      200.99      112.27     71.56 o 
   2   8  15      556.13      454.89    144.23 o 
   4   8  15      201.41      256.91    106.23 o 
   6   8  15      765.74     1010.61    141.31 o 
   8   8  15      844.93      911.67    144.64 o 
 -21   9  15     1558.43     1562.72    200.00 o 
 -19   9  15     1876.20     2091.95    309.98 o 
 -17   9  15     4613.14     5073.35    404.70 o 
 -15   9  15     4325.83     4823.72    455.05 o 
 -13   9  15     2663.34     2552.54    418.29 o 
 -11   9  15     8455.18     8235.15    270.14 o 
  -9   9  15     2814.24     3136.04    223.66 o 
  -7   9  15     5768.81     5625.86    232.87 o 
  -5   9  15     1445.61     1360.57    140.31 o 
  -3   9  15     2599.84     2863.34    281.40 o 
  -1   9  15     3054.02     3157.39    158.70 o 
   1   9  15     2492.96     2654.45    184.09 o 
   3   9  15     3767.02     4127.84    224.08 o 
   5   9  15     6869.86     7694.07    302.87 o 
   7   9  15     4048.41     4102.24    235.44 o 
 -16  10  15       33.10       18.79    174.37 o 
 -14  10  15      315.83      778.40    226.65 o 
 -12  10  15     1018.61     1103.49    248.33 o 
 -10  10  15     3101.59     3285.91    240.31 o 
  -8  10  15       22.27       -9.08    112.81 o 
  -6  10  15      301.58      187.60    100.76 o 
  -4  10  15      184.23       -2.51     93.61 o 
  -2  10  15        2.63      -19.33     89.17 o 
   0  10  15     1101.80     1189.33    152.20 o 
   2  10  15      460.97      696.43    137.05 o 
 -11  11  15     4216.53     4655.76    421.41 o 
  -9  11  15     1949.66     2455.38    339.94 o 
  -7  11  15     1410.81     1236.06    287.80 o 
  -5  11  15      908.76      739.54    253.43 o 
  -3  11  15     2986.06     3080.22    721.71 o 
 -30   0  16      647.92      484.66    213.54 o 
 -28   0  16      667.49      843.21    222.74 o 
 -26   0  16      950.15     1009.49    219.31 o 
 -24   0  16     5742.08     5776.94    393.20 o 
 -22   0  16     3467.53     4324.78    270.33 o 
 -20   0  16     3516.96     3452.93    241.73 o 
 -18   0  16    15569.93    15445.37    539.03 o 
 -16   0  16    18608.52    16962.06    575.33 o 
 -14   0  16    10966.69    11574.77    447.70 o 
 -12   0  16     7389.17     7418.60    189.02 o 
 -10   0  16      302.31      402.88     45.89 o 
  -8   0  16      326.40      333.46     50.56 o 
  -6   0  16       25.34       74.59     58.30 o 
  -4   0  16    24199.02    25109.29    390.76 o 
  -2   0  16     4840.48     4354.42    124.55 o 
   0   0  16    23687.36    23564.96    391.50 o 
   2   0  16     9695.37    10208.53    280.82 o 
   4   0  16     1656.23     1721.54    107.86 o 
   6   0  16       53.08       92.05     62.32 o 
   8   0  16     2415.30     2902.43    145.34 o 
  10   0  16       67.12       -0.41     74.79 o 
  12   0  16     4067.56     3854.19    229.58 o 
  14   0  16     1161.44     1572.77    233.65 o 
  16   0  16       78.05      189.60    162.05 o 
 -31   1  16      124.43      178.67    197.90 o 
 -29   1  16      302.63      420.07    189.98 o 
 -27   1  16      996.56     1363.22    259.71 o 
 -25   1  16       86.11        7.67    143.41 o 
 -23   1  16      902.16      811.58    122.02 o 
 -21   1  16      140.33      111.84     73.55 o 
 -19   1  16       10.83       89.50     66.63 o 
 -17   1  16       91.68      145.88     66.58 o 
 -15   1  16     6374.57     6686.61    344.04 o 
 -13   1  16      265.43      131.25     48.31 o 
 -11   1  16     1828.74     1994.18     90.36 o 
  -9   1  16        0.98        7.75     38.99 o 
  -7   1  16     1246.99     1342.02    103.65 o 
  -5   1  16     4461.09     4357.09    144.45 o 
  -3   1  16     1542.55     1608.04     60.32 o 
  -1   1  16     3897.05     4054.11    167.96 o 
   1   1  16       22.95       80.69     36.66 o 
   3   1  16      880.13     1006.85     57.77 o 
   5   1  16     7693.45     7377.52    138.35 o 
   7   1  16     1616.55     1549.21     74.04 o 
   9   1  16     1751.38     1674.59     94.10 o 
  11   1  16       67.56       77.78     59.13 o 
  13   1  16      665.66      642.42    111.78 o 
  15   1  16      326.46      262.65    134.95 o 
 -30   2  16     1387.40     1374.29    282.03 o 
 -28   2  16     1935.47     2249.79    311.66 o 
 -26   2  16     4176.85     4213.23    372.17 o 
 -24   2  16     3657.42     4228.27    228.49 o 
 -22   2  16     1854.77     1749.74    209.58 o 
 -20   2  16      828.00      833.10     87.48 o 
 -18   2  16      553.14      710.65     83.95 o 
 -16   2  16     5510.57     5004.39    199.18 o 
 -14   2  16    10370.50    10366.81    231.43 o 
 -12   2  16    13942.79    13343.04    269.96 o 
 -10   2  16     6570.21     6721.49    260.75 o 
  -8   2  16    10492.57    10306.58    226.39 o 
  -6   2  16    19101.17    19097.49    291.35 o 
  -4   2  16     7809.73     7866.58    197.94 o 
  -2   2  16     2978.85     2937.57     84.58 o 
   0   2  16     3320.80     3516.94    128.73 o 
   2   2  16      299.14      270.04     52.01 o 
   4   2  16     1586.87     1548.65     77.66 o 
   6   2  16      136.01      211.23     51.77 o 
   8   2  16    13395.13    13628.48    279.87 o 
  10   2  16     1328.88     1545.75    144.48 o 
  12   2  16     3884.59     3955.70    195.55 o 
  14   2  16     4727.98     4857.32    275.88 o 
 -29   3  16      360.33      215.80    193.14 o 
 -27   3  16       77.42      311.63    181.85 o 
 -25   3  16      276.65      266.00    113.69 o 
 -23   3  16     1955.84     2025.73    173.72 o 
 -21   3  16     1190.25     1334.39    148.73 o 
 -19   3  16      527.78      483.92     77.22 o 
 -17   3  16     2452.10     2325.41    123.37 o 
 -15   3  16     2577.78     2745.62    244.88 o 
 -13   3  16      302.18      213.12     81.07 o 
 -11   3  16     1025.95     1014.93     81.93 o 
  -9   3  16     3019.43     3099.46    126.54 o 
  -7   3  16     1425.20     1263.70    141.24 o 
  -5   3  16     2687.66     2733.99    101.59 o 
  -3   3  16      933.85     1019.54     71.51 o 
  -1   3  16      300.77      254.77     54.54 o 
   1   3  16       40.28       90.62     46.35 o 
   3   3  16      659.05      651.83     63.35 o 
   5   3  16      836.91      714.06     72.12 o 
   7   3  16       25.71        5.02     54.35 o 
   9   3  16        0.10      -50.55     64.43 o 
  11   3  16       79.93       47.01     74.78 o 
  13   3  16        3.44      -27.61     76.27 o 
  15   3  16       62.69      132.46    133.50 o 
 -28   4  16      124.25      207.84    194.75 o 
 -26   4  16     1531.29     1962.05    235.14 o 
 -24   4  16     1674.90     1846.01    180.35 o 
 -22   4  16      626.84      668.63    139.93 o 
 -20   4  16       24.20       53.76    118.93 o 
 -18   4  16      381.49      436.97    131.34 o 
 -16   4  16     6244.04     6078.82    187.12 o 
 -14   4  16     7486.63     6720.96    269.18 o 
 -12   4  16    12968.51    11975.10    270.98 o 
 -10   4  16    26060.37    25245.14    448.08 o 
  -8   4  16      386.73      410.40     71.69 o 
  -6   4  16     3869.60     3728.03    122.15 o 
  -4   4  16      793.97      901.81     88.61 o 
  -2   4  16      448.93      464.01     63.01 o 
   0   4  16     3244.38     2862.07    116.07 o 
   2   4  16      582.79      602.07     68.37 o 
   4   4  16     5092.32     4855.73    143.29 o 
   6   4  16     4453.71     4761.27    172.54 o 
   8   4  16     4574.93     4603.55    192.07 o 
  10   4  16     3041.95     3197.89    165.78 o 
  12   4  16     2337.74     2304.52    245.54 o 
  14   4  16     1502.85     1472.68    137.97 o 
 -27   5  16      758.01     1036.79    253.43 o 
 -25   5  16      599.99      623.39    181.95 o 
 -23   5  16     1000.82     1144.75    159.90 o 
 -21   5  16      797.65      918.71    146.13 o 
 -19   5  16     3429.34     3482.61    170.10 o 
 -17   5  16     1393.21     1321.20     93.58 o 
 -15   5  16      406.01      628.39     87.40 o 
 -13   5  16     4494.56     4250.94    199.25 o 
 -11   5  16     1345.33     1402.03    106.89 o 
  -9   5  16      184.65      192.93     66.85 o 
  -7   5  16      480.45      463.07     78.69 o 
  -5   5  16     1480.95     1300.98     97.42 o 
  -3   5  16    17906.43    17666.43    343.60 o 
  -1   5  16     1359.85     1261.37    101.70 o 
   1   5  16      431.23      459.60     74.90 o 
   3   5  16       44.12      -72.08     56.62 o 
   5   5  16       87.33      122.09     80.11 o 
   7   5  16     1022.84      907.98    120.53 o 
   9   5  16     1226.91     1299.07    138.52 o 
  11   5  16      227.04      164.70    100.80 o 
  13   5  16        4.16      -27.99    107.93 o 
 -26   6  16     1922.35     1946.20    300.80 o 
 -24   6  16     1106.49     1219.79    176.34 o 
 -22   6  16     5490.82     5523.01    282.84 o 
 -20   6  16     2249.84     2532.61    191.62 o 
 -18   6  16     2625.62     2662.04    154.38 o 
 -16   6  16      773.96      949.57     97.69 o 
 -14   6  16       41.72       87.30     55.83 o 
 -12   6  16     3966.75     4213.11    172.90 o 
 -10   6  16     1774.18     1596.47    150.20 o 
  -8   6  16       69.27       61.11     63.57 o 
  -6   6  16     4558.18     4637.95    177.34 o 
  -4   6  16     7672.75     7461.14    283.46 o 
  -2   6  16    13252.60    14048.86    285.95 o 
   0   6  16     4941.98     4917.01    166.53 o 
   2   6  16     3116.46     3174.30    140.94 o 
   4   6  16     6013.06     5893.69    229.72 o 
   6   6  16      802.72      836.24    129.47 o 
   8   6  16       14.54      -17.65     88.85 o 
  10   6  16      157.02      235.94    113.86 o 
  12   6  16      178.38      136.37    117.39 o 
 -25   7  16      239.25      331.51    195.40 o 
 -23   7  16        9.29       83.61    183.48 o 
 -21   7  16      160.42      198.32     96.40 o 
 -19   7  16      469.21      449.69    102.41 o 
 -17   7  16     1071.14     1283.42    123.65 o 
 -15   7  16     3005.18     2802.94    132.01 o 
 -13   7  16      913.62      911.67    145.08 o 
 -11   7  16      277.64      226.15     77.55 o 
  -9   7  16       11.34       86.34     69.42 o 
  -7   7  16        4.75      -93.02     75.13 o 
  -5   7  16     8349.81     8059.19    451.12 o 
  -3   7  16      103.28       54.99     66.90 o 
  -1   7  16       46.37      -20.32     62.11 o 
   1   7  16       22.42      -92.96     61.98 o 
   3   7  16     1907.24     1554.44    143.45 o 
   5   7  16        2.42      -19.64     84.82 o 
   7   7  16      804.00      878.34    134.35 o 
   9   7  16       43.77       58.69    102.89 o 
 -22   8  16     1955.43     2273.05    544.20 o 
 -20   8  16     1256.53     1167.41    140.55 o 
 -18   8  16       14.97      -56.13    120.41 o 
 -16   8  16       17.52      -31.16     79.42 o 
 -14   8  16       33.21      112.71     80.85 o 
 -12   8  16     2860.06     2946.61    341.16 o 
 -10   8  16     2241.20     2406.73    198.82 o 
  -8   8  16     6075.91     6185.72    334.88 o 
  -6   8  16     5787.03     5947.47    266.62 o 
  -4   8  16     5918.92     6209.72    405.19 o 
  -2   8  16     3041.46     3080.94    162.05 o 
   0   8  16     1793.56     1659.93    128.53 o 
   2   8  16      335.45      180.25    105.36 o 
   4   8  16       34.67     -175.40    116.93 o 
   6   8  16       67.70      140.80    111.87 o 
   8   8  16      103.48      149.88    110.81 o 
 -19   9  16       62.70        4.61    186.85 o 
 -17   9  16      208.19      159.95    150.35 o 
 -15   9  16     1021.66      905.46    265.39 o 
 -13   9  16      422.61      204.95    118.75 o 
 -11   9  16      434.93      431.34    105.30 o 
  -9   9  16      574.70      595.29    269.70 o 
  -7   9  16      676.53      768.87    124.54 o 
  -5   9  16        0.87       55.52     95.65 o 
  -3   9  16      496.81      675.09    149.79 o 
  -1   9  16       25.68     -109.52     73.01 o 
   1   9  16      571.19      611.96    125.70 o 
   3   9  16      282.60      541.24    126.85 o 
   5   9  16      383.98      479.87    126.96 o 
 -16  10  16     3616.30     4113.01    399.96 o 
 -14  10  16     4008.44     4309.52    403.05 o 
 -12  10  16     4135.81     4382.15    273.65 o 
 -10  10  16     1773.55     1805.89    270.35 o 
  -8  10  16      860.24      828.90    131.29 o 
  -6  10  16       43.95       43.54     95.52 o 
  -4  10  16       27.67     -136.54     91.03 o 
  -2  10  16       57.85      -13.62    121.26 o 
   0  10  16       30.74      -94.40     98.72 o 
   2  10  16     1544.59     1671.58    199.71 o 
 -29   1  17      411.02       58.88    178.56 o 
 -27   1  17      199.85      273.63    190.04 o 
 -25   1  17      151.09       53.47     96.45 o 
 -23   1  17     1439.95     1338.38    145.79 o 
 -21   1  17       39.69      -15.25     69.64 o 
 -19   1  17     1800.71     1716.06    130.69 o 
 -17   1  17      455.95      651.27     97.29 o 
 -15   1  17        5.26       35.30     47.34 o 
 -13   1  17      168.27      160.39     48.53 o 
 -11   1  17    13500.79    13562.52    264.35 o 
  -9   1  17     9993.05     9804.09    211.66 o 
  -7   1  17     1034.65     1110.46     80.51 o 
  -5   1  17      118.49      281.10     57.42 o 
  -3   1  17     6927.63     7041.85    128.71 o 
  -1   1  17     1569.79     1549.73     67.05 o 
   1   1  17      101.65      133.39     40.28 o 
   3   1  17      106.61       82.37     38.47 o 
   5   1  17      172.75      224.29     45.91 o 
   7   1  17      747.74      706.31     72.26 o 
   9   1  17      486.52      492.35     72.10 o 
  11   1  17       84.27      124.24     70.26 o 
  13   1  17      722.79      894.08    122.10 o 
  15   1  17      292.90      120.07     99.69 o 
 -30   2  17     1401.29     1152.04    279.21 o 
 -28   2  17      127.71      328.11    195.98 o 
 -26   2  17      705.71      756.83    219.55 o 
 -24   2  17     1445.07     1460.66    160.24 o 
 -22   2  17     1794.38     1858.07    165.50 o 
 -20   2  17      658.51      571.02     83.56 o 
 -18   2  17     5446.31     5292.22    399.94 o 
 -16   2  17       68.35       51.67     52.76 o 
 -14   2  17     3977.46     4134.19    140.66 o 
 -12   2  17     6930.83     6447.26    175.80 o 
 -10   2  17     8376.07     7611.23    193.57 o 
  -8   2  17      310.75      323.92     57.84 o 
  -6   2  17      304.74      305.04     55.50 o 
  -4   2  17     1885.76     1801.46     83.20 o 
  -2   2  17     6172.75     6580.99    160.76 o 
   0   2  17     1590.55     1520.56     70.20 o 
   2   2  17      257.16      365.02     52.97 o 
   4   2  17     1672.55     1683.22     82.94 o 
   6   2  17      333.83      251.99     70.34 o 
   8   2  17     2832.99     2995.88    141.98 o 
  10   2  17     4195.60     4488.62    176.26 o 
  12   2  17       56.82        8.31     88.31 o 
  14   2  17      101.89       87.94    219.99 o 
 -29   3  17       42.51       -9.25    169.58 o 
 -27   3  17        0.67     -205.83    207.61 o 
 -25   3  17       17.51      -42.63    103.77 o 
 -23   3  17      905.49      882.96    234.75 o 
 -21   3  17     1463.23     1493.92    157.53 o 
 -19   3  17      797.95      813.66     92.34 o 
 -17   3  17     1722.40     1625.54    104.97 o 
 -15   3  17      269.39      208.38     62.42 o 
 -13   3  17      262.39      155.18     58.51 o 
 -11   3  17      501.10      575.53     71.36 o 
  -9   3  17      225.20      183.51     56.27 o 
  -7   3  17     3433.65     3132.12    129.43 o 
  -5   3  17      672.10      679.07     78.26 o 
  -3   3  17     7168.23     7560.39    201.45 o 
  -1   3  17     5919.36     5951.03    159.49 o 
   1   3  17     4047.18     3601.54    118.95 o 
   3   3  17     2591.62     2634.71     97.12 o 
   5   3  17      157.94      128.63     65.09 o 
   7   3  17      652.41      706.57     92.72 o 
   9   3  17       78.28       74.77     72.53 o 
  11   3  17      251.48      266.05     84.76 o 
  13   3  17       40.66       40.49    102.71 o 
 -28   4  17      166.65       45.06    178.21 o 
 -26   4  17       46.78       67.76    114.79 o 
 -24   4  17      773.32      772.63    146.57 o 
 -22   4  17      500.40      337.04    113.86 o 
 -20   4  17      203.56      197.89    102.96 o 
 -18   4  17     3732.50     3529.21    134.59 o 
 -16   4  17       19.41      -35.55     59.02 o 
 -14   4  17      247.28      268.54     68.21 o 
 -12   4  17     1911.15     2082.30    156.10 o 
 -10   4  17      303.70      320.90    123.47 o 
  -8   4  17     5302.69     5611.91    181.87 o 
  -6   4  17      223.17      286.85     64.01 o 
  -4   4  17     6618.95     6402.62    175.60 o 
  -2   4  17    18415.22    18435.31    317.20 o 
   0   4  17     5913.59     5692.56    182.48 o 
   2   4  17       40.81        4.89     50.82 o 
   4   4  17     7112.65     6892.96    174.33 o 
   6   4  17     2631.82     2789.93    142.33 o 
   8   4  17     2921.42     2836.10    150.81 o 
  10   4  17      601.14      711.89    104.93 o 
  12   4  17      953.50      974.33    121.85 o 
 -27   5  17      179.21      300.97    135.15 o 
 -25   5  17       96.18      164.24    146.45 o 
 -23   5  17     2560.91     2903.18    224.41 o 
 -21   5  17     6385.81     6494.38    552.67 o 
 -19   5  17       78.04        2.49     70.79 o 
 -17   5  17      825.34      649.74     78.34 o 
 -15   5  17      326.37      290.96     75.04 o 
 -13   5  17     1849.81     1988.22    182.52 o 
 -11   5  17     1395.33     1389.03    108.25 o 
  -9   5  17      261.64      267.06     89.72 o 
  -7   5  17    10679.49    10353.06    263.22 o 
  -5   5  17     5187.66     5635.54    162.05 o 
  -3   5  17      460.34      495.11     70.79 o 
  -1   5  17      320.49      360.72     64.51 o 
   1   5  17     1315.65     1387.01     91.50 o 
   3   5  17     1328.34     1450.47     95.69 o 
   5   5  17       63.56      165.04     87.79 o 
   7   5  17       37.76      203.08     79.75 o 
   9   5  17       12.54        1.06     74.61 o 
  11   5  17      106.72      127.53     89.83 o 
 -26   6  17     1124.58     1282.14    276.63 o 
 -24   6  17      212.50      291.46    173.28 o 
 -22   6  17        6.04       27.81     89.93 o 
 -20   6  17     1255.88      952.74    119.03 o 
 -18   6  17      101.14      129.40     82.98 o 
 -16   6  17      201.73      296.73     80.86 o 
 -14   6  17      327.88      415.83    119.59 o 
 -12   6  17      135.83      137.16     71.18 o 
 -10   6  17      422.03      419.01     85.35 o 
  -8   6  17     1035.26      986.03    103.38 o 
  -6   6  17     3155.49     3221.36    158.79 o 
  -4   6  17      136.62      101.62     59.93 o 
  -2   6  17       57.39       57.07     63.59 o 
   0   6  17      192.90      207.94     71.15 o 
   2   6  17       36.19       -5.70     62.24 o 
   4   6  17        2.32      141.78     85.20 o 
   6   6  17        0.05       28.02     86.48 o 
   8   6  17      624.31      717.15    126.46 o 
  10   6  17        2.28       -8.26     96.24 o 
 -25   7  17        1.02      -80.46    117.81 o 
 -23   7  17      463.48      385.29    108.87 o 
 -21   7  17      214.06      347.73    104.43 o 
 -19   7  17       47.13       34.13     86.30 o 
 -17   7  17       71.22       93.05     81.72 o 
 -15   7  17     2061.60     1755.93    112.63 o 
 -13   7  17     3659.75     4033.89    202.27 o 
 -11   7  17      828.68      811.90    112.16 o 
  -9   7  17      100.49      128.56     78.90 o 
  -7   7  17       74.09       40.43     90.07 o 
  -5   7  17      370.79      264.74    103.92 o 
  -3   7  17      352.25      349.11     78.98 o 
  -1   7  17     4682.03     4772.18    176.56 o 
   1   7  17       62.13       75.35     71.44 o 
   3   7  17      519.19      340.05    141.84 o 
   5   7  17      559.65      465.76    119.57 o 
   7   7  17     1035.50     1086.37    145.85 o 
   9   7  17     2205.06     2049.96    182.29 o 
 -22   8  17       26.52     -144.10    111.45 o 
 -20   8  17     1165.12     1348.46    147.19 o 
 -18   8  17     2227.71     2305.37    170.86 o 
 -16   8  17      107.49      127.38    116.80 o 
 -14   8  17      151.14      115.03     81.80 o 
 -12   8  17       13.54       73.12     81.44 o 
 -10   8  17      769.57      840.48    116.06 o 
  -8   8  17     1025.66     1105.53    123.41 o 
  -6   8  17      185.89      321.60    113.84 o 
  -4   8  17       17.65      132.69     92.59 o 
  -2   8  17      181.04       63.96     72.86 o 
   0   8  17      819.63      650.06     98.89 o 
   2   8  17     1389.99     1264.66    147.31 o 
   4   8  17      212.64      217.98    148.48 o 
   6   8  17        4.31      -63.76     96.41 o 
 -19   9  17      668.11      631.36    156.56 o 
 -17   9  17       79.28      112.35    145.42 o 
 -15   9  17       12.61      238.68    122.99 o 
 -13   9  17      376.91      259.23    100.03 o 
 -11   9  17      491.96      573.23    111.49 o 
  -9   9  17      171.27       32.13    126.17 o 
  -7   9  17       73.76       83.47     94.58 o 
  -5   9  17     1096.43     1444.14    147.81 o 
  -3   9  17      107.30      224.45    110.03 o 
  -1   9  17      607.66      592.78    100.93 o 
   1   9  17     1275.60     1425.57    160.41 o 
   3   9  17     1060.37     1252.75    169.12 o 
 -16  10  17        0.32     -143.83    152.57 o 
 -14  10  17      398.97      574.21    221.63 o 
 -12  10  17      677.24      693.01    159.22 o 
 -10  10  17      250.82      234.84    107.68 o 
  -8  10  17      252.43      332.64    117.00 o 
  -6  10  17        0.89        6.06    100.16 o 
  -4  10  17      346.21      552.64    128.53 o 
  -2  10  17        3.07      -54.21    133.52 o 
   0  10  17       43.33       66.57    108.16 o 
 -24   0  18     4344.52     4130.17    291.86 o 
 -22   0  18     2269.45     2362.54    223.62 o 
 -20   0  18     4251.56     3388.01    252.53 o 
 -18   0  18     2638.08     2766.43    224.80 o 
 -16   0  18     5664.76     5033.42    299.49 o 
 -14   0  18    13685.16    14065.84    532.09 o 
 -12   0  18    17736.23    17313.96    607.90 o 
 -10   0  18    11718.66    12203.74    490.73 o 
  -8   0  18    22672.78    21747.41    717.71 o 
  -6   0  18     8933.02     8324.60    395.12 o 
  -4   0  18    17088.93    18637.23    656.21 o 
  -2   0  18     4416.96     4452.96    134.33 o 
   0   0  18     3980.12     3477.79    159.10 o 
   2   0  18     2339.50     2252.69    183.74 o 
   4   0  18     5164.47     5470.42    242.66 o 
   6   0  18      338.37      485.02     86.05 o 
   8   0  18     3865.92     4061.16    237.73 o 
  10   0  18    10486.50    10691.27    631.22 o 
  12   0  18     5968.82     5756.35    309.24 o 
  14   0  18     3216.10     3681.14    334.79 o 
 -29   1  18      852.46     1214.74    269.49 o 
 -25   1  18      823.69      642.34    166.30 o 
 -23   1  18     4502.05     4416.36    207.61 o 
 -21   1  18      871.73     1181.54    123.60 o 
 -19   1  18     6345.55     6108.53    237.72 o 
 -17   1  18      127.56      166.59    124.76 o 
 -15   1  18     1557.87     1439.22    238.31 o 
 -13   1  18     4482.42     4403.85    236.89 o 
 -11   1  18     6895.32     7293.88    443.27 o 
  -9   1  18     1687.52     1727.22    137.48 o 
  -7   1  18     2462.98     2438.37    172.07 o 
  -5   1  18       10.89       22.09     37.01 o 
  -3   1  18     5179.53     5768.09    140.68 o 
  -1   1  18     4332.02     4214.03    125.53 o 
   1   1  18     5766.31     5714.73    131.47 o 
   3   1  18     2285.95     2218.08     80.40 o 
   5   1  18      433.73      436.45     53.91 o 
   7   1  18      383.43      341.72     59.61 o 
   9   1  18     3349.02     3570.49    135.62 o 
  11   1  18     1786.56     1776.71    143.44 o 
  13   1  18     1091.73     1090.01    133.07 o 
 -30   2  18      284.94      274.96    201.17 o 
 -28   2  18     2171.05     2577.73    333.73 o 
 -26   2  18      502.07      689.80    138.01 o 
 -24   2  18     3813.14     4190.56    232.52 o 
 -22   2  18     2995.72     2605.48    231.80 o 
 -20   2  18     2746.16     2676.73    162.50 o 
 -18   2  18     8877.87     8839.99    336.76 o 
 -16   2  18     5509.95     5434.53    167.49 o 
 -14   2  18    16022.92    16087.50    315.46 o 
 -12   2  18    14216.50    14033.80    287.82 o 
 -10   2  18     6213.33     6058.90    240.47 o 
  -8   2  18    30710.20    30396.60    504.51 o 
  -6   2  18    12549.16    12556.67    225.01 o 
  -4   2  18     5811.59     5789.62    145.12 o 
  -2   2  18     1779.00     1835.12     89.71 o 
   0   2  18      368.35      419.80     79.01 o 
   2   2  18     7393.64     7418.14    154.01 o 
   4   2  18     4844.84     5135.17    134.15 o 
   6   2  18     6225.42     5983.05    166.10 o 
   8   2  18     6081.18     5711.22    190.05 o 
  10   2  18     3492.38     3664.67    190.08 o 
  12   2  18     1799.52     2024.77    201.56 o 
 -29   3  18      233.39      306.35    207.00 o 
 -27   3  18       34.29       36.41    110.87 o 
 -25   3  18       51.03       48.29    104.82 o 
 -23   3  18      407.60      453.81    120.26 o 
 -21   3  18        7.93      122.12     70.56 o 
 -19   3  18      384.48      478.77     99.85 o 
 -17   3  18      514.39      386.35     72.66 o 
 -15   3  18     4810.04     4327.65    154.16 o 
 -13   3  18    12255.69    12436.24    275.45 o 
 -11   3  18       30.25       47.85     52.01 o 
  -9   3  18      140.65      152.49     58.47 o 
  -7   3  18      981.88      844.71     83.50 o 
  -5   3  18      193.36      180.00     77.26 o 
  -3   3  18        9.72      -53.88     45.84 o 
  -1   3  18      111.11      140.76     54.94 o 
   1   3  18      716.32      628.78     68.65 o 
   3   3  18     7896.73     7400.82    176.60 o 
   5   3  18     2692.39     2825.29    119.59 o 
   7   3  18       87.51      107.36     73.97 o 
   9   3  18      345.99      338.81     87.96 o 
  11   3  18      565.60      539.99    101.44 o 
  13   3  18        4.13       79.21    127.08 o 
 -28   4  18      976.79      592.69    269.19 o 
 -26   4  18      360.33      427.88    137.74 o 
 -24   4  18    10224.12    10528.24    385.69 o 
 -22   4  18     6368.96     6926.88    302.95 o 
 -20   4  18     5083.22     5213.15    202.22 o 
 -18   4  18     6634.52     6646.16    205.00 o 
 -16   4  18     2120.79     2564.21    244.69 o 
 -14   4  18     8493.20     8540.97    229.85 o 
 -12   4  18     2242.70     2215.61    198.60 o 
 -10   4  18     5463.46     5327.25    176.50 o 
  -8   4  18     8740.22     8559.84    229.68 o 
  -6   4  18       82.90      162.20     54.33 o 
  -4   4  18     9397.83     9131.33    205.13 o 
  -2   4  18    13487.35    13724.75    265.55 o 
   0   4  18    14019.67    13950.73    252.38 o 
   2   4  18    17858.69    17704.43    298.52 o 
   4   4  18     3076.72     3018.15    153.15 o 
   6   4  18     9542.83     9608.79    337.73 o 
   8   4  18       37.47      -43.52     71.98 o 
  10   4  18      661.33      733.24    105.30 o 
  12   4  18      460.76      642.43    114.95 o 
 -27   5  18      531.28      440.68    148.48 o 
 -25   5  18       23.83     -103.10    102.26 o 
 -23   5  18      117.18      138.24    119.54 o 
 -21   5  18     1017.77     1047.03    118.96 o 
 -19   5  18       31.48      123.27     83.25 o 
 -17   5  18     2458.68     2238.06    133.08 o 
 -15   5  18      221.23      126.18     68.62 o 
 -13   5  18     1872.25     1817.70    120.67 o 
 -11   5  18     2309.54     2155.58    128.87 o 
  -9   5  18     2280.59     1969.86    123.48 o 
  -7   5  18     1207.08     1057.23    127.37 o 
  -5   5  18        6.41      -27.98     93.02 o 
  -3   5  18      118.17      144.97     59.29 o 
  -1   5  18      827.36      811.35     79.10 o 
   1   5  18      290.64      472.21     72.06 o 
   3   5  18      129.86       51.41     58.12 o 
   5   5  18       25.40       22.89     75.32 o 
   7   5  18       99.40      177.92     82.64 o 
   9   5  18      836.76      926.19    116.96 o 
  11   5  18     1603.21     1780.03    145.11 o 
 -26   6  18     1681.07     1715.90    205.44 o 
 -24   6  18     1706.47     1884.82    163.17 o 
 -22   6  18     1865.22     1801.04    153.28 o 
 -20   6  18     1325.55     1512.12    137.81 o 
 -18   6  18      698.48      683.30    183.03 o 
 -16   6  18      976.20     1376.08    132.24 o 
 -14   6  18     3323.65     3379.06    162.83 o 
 -12   6  18    10182.70     9732.11    269.76 o 
 -10   6  18     9576.69    10007.37    271.74 o 
  -8   6  18     8738.19     8556.88    354.01 o 
  -6   6  18     3098.53     3269.49    161.33 o 
  -4   6  18     7101.14     6905.76    206.65 o 
  -2   6  18     6123.55     6576.30    185.71 o 
   0   6  18     2343.00     2336.11    116.56 o 
   2   6  18     4384.62     4356.84    205.54 o 
   4   6  18     1291.58     1347.00    139.87 o 
   6   6  18     2668.69     2934.91    187.65 o 
   8   6  18     1141.88     1125.08    125.34 o 
  10   6  18     2680.52     2982.16    175.81 o 
 -25   7  18      112.06       33.95    140.65 o 
 -23   7  18     1946.90     2201.94    175.19 o 
 -21   7  18     1361.65     1279.76    192.17 o 
 -19   7  18     1118.80     1197.40    130.62 o 
 -17   7  18     1140.44     1200.29    151.20 o 
 -15   7  18      359.24      438.83    140.97 o 
 -13   7  18      743.74      745.78    106.86 o 
 -11   7  18      768.12      793.74    108.63 o 
  -9   7  18       77.24     -107.12     71.42 o 
  -7   7  18       51.99      -53.64     95.35 o 
  -5   7  18      460.86      510.96    100.62 o 
  -3   7  18      322.49      364.89     83.68 o 
  -1   7  18     3956.93     3733.54    163.18 o 
   1   7  18     1655.33     1360.97    115.58 o 
   3   7  18      524.96      295.92    108.04 o 
   5   7  18       54.99       37.92     97.25 o 
   7   7  18       87.86       -0.56    102.45 o 
 -22   8  18      319.64      269.07    112.03 o 
 -20   8  18     1354.91     1063.33    138.50 o 
 -18   8  18      134.44      196.13    165.65 o 
 -16   8  18     1963.69     1919.05    300.40 o 
 -14   8  18     1275.56     1537.12    138.47 o 
 -12   8  18     7304.91     7315.74    359.83 o 
 -10   8  18    15263.96    15607.15    381.18 o 
  -8   8  18     4152.33     4376.48    208.98 o 
  -6   8  18     5413.79     4922.67    214.52 o 
  -4   8  18     1613.70     1514.07    237.58 o 
  -2   8  18      340.75      516.25     93.26 o 
   0   8  18     1166.83     1166.71    116.50 o 
   2   8  18      234.05      218.80    105.98 o 
   4   8  18     3631.53     4139.53    274.22 o 
   6   8  18     2807.39     2885.93    208.36 o 
 -19   9  18      734.95      548.90    150.69 o 
 -17   9  18      518.98      252.95    209.29 o 
 -15   9  18      987.63     1100.58    174.68 o 
 -13   9  18      951.06     1012.48    132.60 o 
 -11   9  18        7.16      -67.04     82.03 o 
  -9   9  18      396.36      200.22    183.87 o 
  -7   9  18       57.93      -91.44    110.66 o 
  -5   9  18       62.43       77.43     94.68 o 
  -3   9  18       50.52      111.69    102.19 o 
  -1   9  18        9.47       39.24     97.10 o 
   1   9  18     1453.13     1644.96    168.85 o 
 -14  10  18      261.19      290.23    139.31 o 
 -12  10  18      131.37      250.86    126.81 o 
 -10  10  18      989.15      813.97    121.22 o 
  -8  10  18      161.06      122.86    121.65 o 
  -6  10  18     1303.00     1091.27    150.47 o 
  -4  10  18     2201.63     2510.94    189.51 o 
 -25   1  19     4882.89     4909.54    333.50 o 
 -23   1  19     6551.38     6848.07    260.75 o 
 -21   1  19    10704.45    11094.28    335.86 o 
 -19   1  19     2733.56     2578.82    163.01 o 
 -17   1  19     7599.38     7726.60    270.05 o 
 -15   1  19     9547.48     9587.08    651.10 o 
 -13   1  19    18203.09    17566.09    445.03 o 
 -11   1  19    16386.28    16064.53    420.41 o 
  -9   1  19    11164.27    11140.04    336.95 o 
  -7   1  19     2483.75     2347.58    159.22 o 
  -5   1  19     8906.01     8808.51    296.37 o 
  -3   1  19     9120.32     9105.83    224.35 o 
  -1   1  19     1023.19     1082.70     75.87 o 
   1   1  19     7560.97     7493.67    180.66 o 
   3   1  19    13094.73    12980.38    218.05 o 
   5   1  19     2851.82     2991.69    120.14 o 
   7   1  19     7463.82     7727.03    240.05 o 
   9   1  19     4162.97     3970.97    321.46 o 
  11   1  19     4605.80     4300.08    268.51 o 
 -30   2  19       80.30      103.10    187.18 o 
 -28   2  19     1620.70     1109.45    265.27 o 
 -26   2  19        3.33      -36.78    132.33 o 
 -24   2  19       26.02      158.74    135.36 o 
 -22   2  19       47.76      105.64     81.23 o 
 -20   2  19     2957.50     2647.07    169.08 o 
 -18   2  19     5796.69     6020.12    240.82 o 
 -16   2  19       39.17       37.97     71.45 o 
 -14   2  19      434.94      479.49    139.92 o 
 -12   2  19     3189.75     2827.59    170.84 o 
 -10   2  19      492.06      646.41    109.72 o 
  -8   2  19     3876.00     4109.78    288.94 o 
  -6   2  19     1285.28     1140.83     72.62 o 
  -4   2  19        1.53      -50.29     48.76 o 
  -2   2  19     1087.43     1015.74     91.86 o 
   0   2  19     6035.92     6154.10    210.53 o 
   2   2  19     1425.70     1786.69     85.10 o 
   4   2  19     2408.29     2643.39    104.01 o 
   6   2  19       25.64       95.53     65.07 o 
   8   2  19       91.29      116.12     76.66 o 
  10   2  19      807.49      990.91    141.75 o 
  12   2  19      688.85     1022.27    170.42 o 
 -29   3  19     1291.97     1621.34    305.78 o 
 -27   3  19      390.63      282.90    128.10 o 
 -25   3  19     2493.82     3346.27    230.83 o 
 -23   3  19     8035.03     7132.42    409.28 o 
 -21   3  19    10576.19    11523.74    349.27 o 
 -19   3  19     6237.85     6461.74    252.03 o 
 -17   3  19     7056.77     6746.45    200.47 o 
 -15   3  19    14247.01    13223.84    291.44 o 
 -13   3  19     2956.87     2906.62    132.19 o 
 -11   3  19    11723.84    12020.69    459.82 o 
  -9   3  19    10821.41    10777.69    256.03 o 
  -7   3  19     7096.37     6877.19    197.75 o 
  -5   3  19     3131.09     3062.24    116.19 o 
  -3   3  19     8470.76     8516.22    194.94 o 
  -1   3  19     5354.75     5680.87    163.39 o 
   1   3  19    16126.54    15043.95    263.34 o 
   3   3  19     3324.67     3293.59    124.89 o 
   5   3  19     6033.00     6102.76    170.64 o 
   7   3  19     5343.47     5686.64    325.76 o 
   9   3  19     5416.57     6043.13    210.11 o 
  11   3  19      991.78      999.67    120.04 o 
 -28   4  19     1046.42     1329.34    190.70 o 
 -26   4  19     3448.63     3523.83    248.44 o 
 -24   4  19      447.93      530.01    135.22 o 
 -22   4  19     3660.39     3473.98    225.81 o 
 -20   4  19     2344.68     2127.85    135.65 o 
 -18   4  19     1087.68     1270.91    260.07 o 
 -16   4  19     3328.77     2968.86    143.89 o 
 -14   4  19     1310.98     1325.65    116.80 o 
 -12   4  19     1106.48      894.81     93.30 o 
 -10   4  19     8042.69     8384.75    229.70 o 
  -8   4  19      782.78      752.46     88.79 o 
  -6   4  19     1686.51     1601.29     93.79 o 
  -4   4  19      353.71      270.89     62.83 o 
  -2   4  19     2297.17     2036.14    108.91 o 
   0   4  19        1.65       34.12     60.60 o 
   2   4  19     7259.31     7154.02    182.14 o 
   4   4  19     1722.70     1553.62    109.92 o 
   6   4  19      833.51      644.92     99.37 o 
   8   4  19      176.76       84.67     80.29 o 
  10   4  19      517.84      541.51    186.41 o 
 -27   5  19     1757.70     1968.07    217.65 o 
 -25   5  19     1991.48     2245.85    211.42 o 
 -23   5  19     1858.43     2203.70    158.20 o 
 -21   5  19     1759.00     1649.11    138.55 o 
 -19   5  19     6859.30     6995.90    412.50 o 
 -17   5  19    14334.54    14886.69    340.51 o 
 -15   5  19    15765.85    15714.69    348.91 o 
 -13   5  19     5076.55     4958.73    271.86 o 
 -11   5  19     8028.65     8069.47    236.28 o 
  -9   5  19      717.04      735.25     94.57 o 
  -7   5  19      226.39      209.82    111.75 o 
  -5   5  19     3071.70     3106.09    129.44 o 
  -3   5  19    15915.37    15656.36    426.31 o 
  -1   5  19     8933.88     8811.01    202.17 o 
   1   5  19    13826.07    13589.57    262.17 o 
   3   5  19     4976.61     5410.53    166.68 o 
   5   5  19     5562.51     5406.05    200.69 o 
   7   5  19      926.28     1171.85    122.97 o 
   9   5  19     1778.89     1899.29    146.35 o 
 -26   6  19      435.72      339.30    119.01 o 
 -24   6  19     1287.83     1325.37    148.22 o 
 -22   6  19       10.17        8.04     88.13 o 
 -20   6  19      223.83      129.71     87.83 o 
 -18   6  19      328.64       84.60    100.62 o 
 -16   6  19      649.57      526.05     92.19 o 
 -14   6  19      322.35      360.98     86.31 o 
 -12   6  19       45.13       -6.54     68.74 o 
 -10   6  19      404.21      393.40     90.64 o 
  -8   6  19     1351.41     1160.44    115.38 o 
  -6   6  19        4.64      -67.04     65.73 o 
  -4   6  19      212.32      260.65     72.67 o 
  -2   6  19       34.58      -77.13     51.42 o 
   0   6  19      146.08      162.98     65.53 o 
   2   6  19       32.17       24.16     63.61 o 
   4   6  19      833.09      821.93    110.34 o 
   6   6  19      229.71      299.23     96.45 o 
   8   6  19       47.32       75.39     96.87 o 
 -23   7  19      683.72      870.19    135.83 o 
 -21   7  19     1163.66     1262.29    141.60 o 
 -19   7  19       77.60      123.81     88.81 o 
 -17   7  19     1281.78     1155.87    155.91 o 
 -15   7  19     1240.70     1208.62    121.32 o 
 -13   7  19     4231.31     4038.94    187.39 o 
 -11   7  19    14050.49    13294.05    452.62 o 
  -9   7  19    17268.28    17989.20    407.86 o 
  -7   7  19    16330.55    16917.72    393.99 o 
  -5   7  19     7135.40     6624.97    249.16 o 
  -3   7  19     1678.14     1500.39    138.59 o 
  -1   7  19     4149.59     4344.92    159.34 o 
   1   7  19      137.93      199.95     97.67 o 
   3   7  19       29.84      -20.45     89.26 o 
   5   7  19      452.51      289.18    166.70 o 
 -22   8  19      738.48      772.20    139.01 o 
 -20   8  19      114.28      122.88     99.57 o 
 -18   8  19      108.94      137.43    118.09 o 
 -16   8  19      195.95      224.59    121.66 o 
 -14   8  19     1576.88     1761.10    148.88 o 
 -12   8  19       86.09      184.36     96.45 o 
 -10   8  19      574.75      351.91    184.30 o 
  -8   8  19      246.03      254.13     98.96 o 
  -6   8  19      159.83       33.28     84.73 o 
  -4   8  19      716.27      849.10    109.25 o 
  -2   8  19      744.41      662.52    121.84 o 
   0   8  19     2331.04     2265.26    225.82 o 
   2   8  19      100.81      123.05    106.89 o 
   4   8  19      225.57      281.12    119.99 o 
 -17   9  19     5053.57     5015.17    364.58 o 
 -15   9  19     1832.70     1566.78    197.54 o 
 -13   9  19     4311.26     4537.08    285.95 o 
 -11   9  19      288.03      214.38    102.63 o 
  -9   9  19     1425.65     1573.45    157.10 o 
  -7   9  19     1362.64     1280.47    127.25 o 
  -5   9  19     2399.38     2223.60    150.88 o 
  -3   9  19     1653.92     1674.28    157.47 o 
  -1   9  19     4339.39     4546.79    236.77 o 
   1   9  19     2354.28     2305.79    192.27 o 
 -12  10  19      634.25      465.97    125.75 o 
 -10  10  19        5.06        2.22     90.83 o 
  -8  10  19      138.92      150.64     93.78 o 
  -6  10  19      233.89      100.26    108.21 o 
 -24   0  20     2402.63     2372.01    238.73 o 
 -22   0  20     3624.73     3511.90    270.88 o 
 -20   0  20       62.68      116.56    114.58 o 
 -18   0  20      427.50      413.40    139.93 o 
 -16   0  20      171.78      450.82    142.60 o 
 -14   0  20     3248.60     3430.44    269.73 o 
 -12   0  20     8915.82     8224.33    406.47 o 
 -10   0  20       31.13      -70.51     85.69 o 
  -8   0  20       65.99      120.64    108.73 o 
  -6   0  20     4050.90     4523.52    314.35 o 
  -4   0  20     2039.18     2234.61    236.89 o 
  -2   0  20     1124.76     1117.35    186.38 o 
   0   0  20      466.41      382.86    144.60 o 
   2   0  20     1801.40     1963.72    165.34 o 
   4   0  20       11.10       69.19     92.99 o 
   6   0  20     1207.89     1099.77    152.18 o 
   8   0  20     5500.70     5470.47    374.81 o 
  10   0  20        7.46      116.16    168.76 o 
 -25   1  20     2106.00     2193.66    242.96 o 
 -23   1  20      333.01      337.74     99.88 o 
 -21   1  20      275.10      365.36     99.95 o 
 -19   1  20     1173.05     1091.68    260.14 o 
 -17   1  20     3047.76     3224.37    254.86 o 
 -15   1  20     4349.77     4470.50    332.30 o 
 -13   1  20     6583.08     6293.19    357.13 o 
 -11   1  20     2197.09     2296.34    164.05 o 
  -9   1  20      965.54      893.90    118.78 o 
  -7   1  20     6126.56     6203.38    252.22 o 
  -5   1  20     4685.02     4325.29    216.15 o 
  -3   1  20     2755.80     2487.21    171.05 o 
  -1   1  20      289.65      163.48     86.93 o 
   1   1  20     3058.35     2760.70    156.69 o 
   3   1  20     3905.18     4062.87    232.17 o 
   5   1  20      241.47      160.20     63.20 o 
   7   1  20     2643.55     2932.14    127.72 o 
   9   1  20       20.50      -30.70    107.72 o 
  11   1  20       66.15      -46.50    183.29 o 
 -26   2  20     1365.84     1351.65    228.31 o 
 -24   2  20     8879.52     9311.09    473.09 o 
 -22   2  20     2176.99     1895.82    155.95 o 
 -20   2  20       41.31       84.75     80.35 o 
 -18   2  20       20.86       20.93    153.91 o 
 -16   2  20      415.82      425.49    142.98 o 
 -14   2  20     5169.37     5401.05    325.68 o 
 -12   2  20     2511.09     2120.48    448.59 o 
 -10   2  20      224.49      138.57    221.06 o 
  -8   2  20       12.85       50.26     76.35 o 
  -6   2  20      466.83      463.00    107.74 o 
  -4   2  20     8050.97     8683.76    308.89 o 
  -2   2  20     3147.86     3247.93    190.87 o 
   0   2  20     7516.21     7062.65    181.83 o 
   2   2  20     2675.83     2746.41    121.83 o 
   4   2  20       39.61      108.66     57.96 o 
   6   2  20      558.21      416.20     75.41 o 
   8   2  20      125.66      179.48     89.43 o 
  10   2  20       11.86       13.67     88.49 o 
 -29   3  20        3.09      208.09    206.57 o 
 -27   3  20       19.76      328.21    174.43 o 
 -25   3  20     1280.27     1040.88    217.00 o 
 -23   3  20       10.52       87.84    145.48 o 
 -21   3  20       54.94      -80.63     73.89 o 
 -19   3  20     1389.54     1342.83    253.97 o 
 -17   3  20      142.86       -4.46     74.69 o 
 -15   3  20     1187.02     1279.68    132.58 o 
 -13   3  20     1062.26      952.21    124.12 o 
 -11   3  20     4851.38     4443.54    218.76 o 
  -9   3  20     8603.53     8503.67    226.84 o 
  -7   3  20     1544.42     1493.51    146.09 o 
  -5   3  20       37.44      -31.15     50.77 o 
  -3   3  20        0.45      -23.96     49.12 o 
  -1   3  20      900.91      928.06     84.28 o 
   1   3  20      424.61      437.30     68.49 o 
   3   3  20      163.35      183.71     63.89 o 
   5   3  20     1376.27     1300.29     97.36 o 
   7   3  20      310.97      286.55    112.65 o 
   9   3  20      443.36      635.55    105.21 o 
 -28   4  20       37.52      -23.89    118.46 o 
 -26   4  20      145.87      216.56    127.08 o 
 -24   4  20     2963.85     2857.29    303.34 o 
 -22   4  20      304.50       87.32    139.55 o 
 -20   4  20     3067.71     3284.51    208.37 o 
 -18   4  20     8375.66     7550.17    289.58 o 
 -16   4  20     4092.19     4008.53    165.28 o 
 -14   4  20      901.28      802.76     94.96 o 
 -12   4  20     2920.97     2695.11    136.95 o 
 -10   4  20      660.53      599.22     85.65 o 
  -8   4  20      315.82      240.24     71.17 o 
  -6   4  20      381.08      377.71     64.66 o 
  -4   4  20     2618.78     2984.96    171.86 o 
  -2   4  20      321.78      325.11     70.09 o 
   0   4  20     1347.45     1334.13     93.44 o 
   2   4  20     4038.87     3905.09    191.82 o 
   4   4  20     1558.48     1470.72    102.74 o 
   6   4  20     3110.93     2798.86    151.58 o 
   8   4  20      414.27      394.20     98.88 o 
  10   4  20        8.63      103.31    120.65 o 
 -27   5  20     1973.14     2364.86    310.81 o 
 -25   5  20        0.83       27.37    146.57 o 
 -23   5  20       73.77      -97.74    104.84 o 
 -21   5  20      160.42       25.06    134.25 o 
 -19   5  20      504.00      661.36    112.01 o 
 -17   5  20      653.33      445.72     89.78 o 
 -15   5  20     1017.72     1083.34    106.99 o 
 -13   5  20       21.53      -52.97     63.18 o 
 -11   5  20       28.53       47.10     67.60 o 
  -9   5  20     9215.86     8406.69    278.55 o 
  -7   5  20     2801.95     2881.59    155.45 o 
  -5   5  20      271.62      275.20     70.01 o 
  -3   5  20      901.35     1358.68    172.03 o 
  -1   5  20      664.93      532.52     77.23 o 
   1   5  20     1375.13     1409.33    101.76 o 
   3   5  20      417.79      510.72    145.93 o 
   5   5  20     5789.90     5985.04    241.03 o 
   7   5  20       75.13      105.39     85.37 o 
 -26   6  20      314.35      372.27    145.38 o 
 -24   6  20     1455.23     1288.05    146.49 o 
 -22   6  20       10.52     -107.94     81.70 o 
 -20   6  20      214.32       74.71    100.72 o 
 -18   6  20     1961.32     1605.18    207.61 o 
 -16   6  20      182.85      105.54     76.42 o 
 -14   6  20       17.11      -52.81     79.67 o 
 -12   6  20     1686.75     1642.48    130.30 o 
 -10   6  20     5455.43     5260.39    233.18 o 
  -8   6  20     4538.10     4733.44    278.03 o 
  -6   6  20      521.13      439.63     93.91 o 
  -4   6  20     1183.92     1282.34    106.40 o 
  -2   6  20      568.51      640.31    133.05 o 
   0   6  20        5.54       -1.34     64.58 o 
   2   6  20       16.34      -29.79     73.34 o 
   4   6  20        4.63      -51.47     79.04 o 
   6   6  20     1365.42     1029.17    126.22 o 
 -23   7  20      369.06      459.32    203.35 o 
 -21   7  20       28.67       59.36    115.26 o 
 -19   7  20      236.85      349.43    143.29 o 
 -17   7  20      131.83      186.15    130.62 o 
 -15   7  20     2221.91     2136.46    151.39 o 
 -13   7  20      640.68      829.45    112.23 o 
 -11   7  20        2.76      -39.48     80.17 o 
  -9   7  20      246.57      268.21     91.86 o 
  -7   7  20     1728.19     1414.63    133.53 o 
  -5   7  20     4677.33     4785.54    209.63 o 
  -3   7  20      289.95      244.69     74.92 o 
  -1   7  20       32.58       29.41     65.16 o 
   1   7  20     1062.59     1105.52    136.50 o 
   3   7  20      954.40      810.40    119.00 o 
   5   7  20       30.70       -3.93     89.81 o 
 -20   8  20       21.00      154.91    127.84 o 
 -18   8  20      305.46      244.66    126.92 o 
 -16   8  20      119.23       11.68    111.02 o 
 -14   8  20       21.25       66.49     84.90 o 
 -12   8  20       46.94       60.09     84.99 o 
 -10   8  20     1466.22     1443.71    172.40 o 
  -8   8  20     2333.48     2432.47    165.61 o 
  -6   8  20     3635.70     3515.70    172.22 o 
  -4   8  20       68.80      115.07     82.89 o 
  -2   8  20     2560.55     2704.59    194.95 o 
   0   8  20      394.86      525.81    109.33 o 
   2   8  20      102.79       74.89     93.17 o 
 -17   9  20       68.31      134.17    133.60 o 
 -15   9  20      187.60       91.49    125.62 o 
 -13   9  20       19.84       58.04     95.94 o 
 -11   9  20      195.26      124.03    100.83 o 
  -9   9  20       45.49      176.42    114.20 o 
  -7   9  20      118.76       97.03     91.19 o 
  -5   9  20       25.10        0.88     84.84 o 
  -3   9  20     1430.94     1615.32    185.29 o 
 -25   1  21      275.42      353.32    158.44 o 
 -23   1  21     3135.33     3110.50    193.86 o 
 -21   1  21     6106.39     5918.50    259.42 o 
 -19   1  21     1643.73     1525.11    145.02 o 
 -17   1  21      884.37      876.71    123.08 o 
 -15   1  21     4280.66     4470.65    220.92 o 
 -13   1  21     3238.73     3371.47    350.94 o 
 -11   1  21     4550.80     4338.52    216.04 o 
  -9   1  21       99.49      181.26    133.88 o 
  -7   1  21        9.95       34.55     76.69 o 
  -5   1  21      508.72      470.58    105.48 o 
  -3   1  21       18.76       16.05     76.73 o 
  -1   1  21     3418.52     3735.84    211.25 o 
   1   1  21     2286.33     2624.24    145.20 o 
   3   1  21     8069.75     8102.07    226.66 o 
   5   1  21     1118.85     1040.55    129.46 o 
   7   1  21     1650.74     1783.45    144.70 o 
   9   1  21     1488.49      995.39    253.89 o 
 -26   2  21      657.08      636.96    191.68 o 
 -24   2  21      919.96     1175.40    213.35 o 
 -22   2  21       74.44      140.69     88.75 o 
 -20   2  21      141.31      111.74     86.82 o 
 -18   2  21       68.81       45.84     79.82 o 
 -16   2  21     3450.40     3083.31    187.16 o 
 -14   2  21     9586.03     9323.72    601.83 o 
 -12   2  21      230.54      267.95     91.78 o 
 -10   2  21      619.88      429.95    103.44 o 
  -8   2  21    10159.22     9863.40    333.48 o 
  -6   2  21     1344.78     1210.62    141.81 o 
  -4   2  21     7736.60     8224.78    304.67 o 
  -2   2  21     2131.70     2121.82    168.77 o 
   0   2  21      265.33      370.46    108.44 o 
   2   2  21      320.75      500.02     85.80 o 
   4   2  21     2237.07     2474.13    183.39 o 
   6   2  21     2048.17     2415.43    211.90 o 
   8   2  21       89.61      109.38    119.48 o 
  10   2  21       26.93      -21.96    120.62 o 
 -27   3  21      677.09      892.88    220.77 o 
 -25   3  21        6.77     -149.40    138.46 o 
 -23   3  21     3342.55     3407.68    306.51 o 
 -21   3  21      579.62      538.03    114.84 o 
 -19   3  21       28.35      170.16     89.06 o 
 -17   3  21        6.16     -110.11     75.52 o 
 -15   3  21      276.18      347.05    104.56 o 
 -13   3  21      902.06      753.78    121.56 o 
 -11   3  21     5813.35     5972.65    259.43 o 
  -9   3  21     6344.55     5915.33    258.84 o 
  -7   3  21     8192.39     7724.80    369.56 o 
  -5   3  21      113.56      153.78    192.47 o 
  -3   3  21      174.06      143.01     90.60 o 
  -1   3  21      874.44      591.16     90.59 o 
   1   3  21       75.99       25.73     56.38 o 
   3   3  21       81.86       25.32     61.25 o 
   5   3  21       22.38      171.59     78.07 o 
   7   3  21     3089.37     3087.33    160.62 o 
   9   3  21     2271.71     2558.83    157.06 o 
 -28   4  21       79.33       88.84    173.44 o 
 -26   4  21      123.88      -12.79    160.52 o 
 -24   4  21     2294.76     3191.78    324.45 o 
 -22   4  21     2012.07     1949.31    261.99 o 
 -20   4  21       91.27       42.29     86.74 o 
 -18   4  21     1464.59     1384.51    178.55 o 
 -16   4  21     1938.32     1926.82    187.36 o 
 -14   4  21     1962.93     2188.18    259.60 o 
 -12   4  21      909.12     1111.76    172.81 o 
 -10   4  21     1018.50     1108.86    141.41 o 
  -8   4  21      594.82      317.08    152.32 o 
  -6   4  21       91.59      113.25     82.17 o 
  -4   4  21      935.33      817.66    108.98 o 
  -2   4  21     1212.10     1423.81    102.40 o 
   0   4  21      395.72      253.67     67.86 o 
   2   4  21     2148.45     2255.94    117.86 o 
   4   4  21     1563.42     1719.25    159.13 o 
   6   4  21      362.43      481.55     98.65 o 
   8   4  21       60.95      -90.25     83.19 o 
 -27   5  21     1238.78     1183.39    188.36 o 
 -25   5  21       39.54     -124.55    150.78 o 
 -23   5  21     1674.40     1988.80    272.97 o 
 -21   5  21      317.15      588.12    200.07 o 
 -19   5  21     1567.84     1513.90    157.06 o 
 -17   5  21     1437.57     1160.19    149.40 o 
 -15   5  21        9.28       24.89     89.99 o 
 -13   5  21       71.60       22.71     69.27 o 
 -11   5  21       51.55      115.97     70.44 o 
  -9   5  21      253.01      403.61     87.05 o 
  -7   5  21      295.18      312.21     86.78 o 
  -5   5  21     2238.49     2106.51    118.28 o 
  -3   5  21     7260.94     7503.87    333.58 o 
  -1   5  21     3554.46     3619.94    141.17 o 
   1   5  21     1268.89     1371.40    130.76 o 
   3   5  21     1810.54     1922.01    135.63 o 
   5   5  21       75.84      169.98     89.49 o 
   7   5  21      227.31      109.29    103.70 o 
 -24   6  21      312.19      332.22    189.10 o 
 -22   6  21       76.70      193.62    173.25 o 
 -20   6  21      425.86      460.66    188.45 o 
 -18   6  21      331.63      423.19    179.90 o 
 -16   6  21        0.32       -2.29     75.52 o 
 -14   6  21     1559.23     1151.05    120.04 o 
 -12   6  21      522.32      509.16     97.40 o 
 -10   6  21        7.83      -34.82     71.70 o 
  -8   6  21      921.30      894.44    112.83 o 
  -6   6  21        4.40      -10.67     72.69 o 
  -4   6  21      101.79      153.36     72.29 o 
  -2   6  21       96.31      102.32     68.02 o 
   0   6  21      500.10      597.25     87.61 o 
   2   6  21      411.78      426.61     98.49 o 
   4   6  21     1004.30      999.09    122.83 o 
 -23   7  21      951.03     1170.27    266.52 o 
 -21   7  21     1848.94     1995.02    200.29 o 
 -19   7  21     1567.10     1177.30    165.02 o 
 -17   7  21     2723.85     2873.40    172.36 o 
 -15   7  21     2084.57     2452.79    162.25 o 
 -13   7  21     1252.68     1327.50    132.89 o 
 -11   7  21     2031.83     2200.38    157.22 o 
  -9   7  21     1063.70      949.16    122.83 o 
  -7   7  21      122.75       41.24     79.55 o 
  -5   7  21      252.34       60.98     87.87 o 
  -3   7  21      647.39      747.40     92.95 o 
  -1   7  21      230.10      113.71     73.49 o 
   1   7  21     1079.37     1363.85    133.50 o 
   3   7  21     1608.01     1470.00    140.66 o 
 -20   8  21      187.93       70.27    126.41 o 
 -18   8  21      405.08       76.55    123.26 o 
 -16   8  21       75.28      142.80    165.73 o 
 -14   8  21        8.68       10.09     88.64 o 
 -12   8  21        4.05      -29.34     98.40 o 
 -10   8  21      210.04      176.17     96.43 o 
  -8   8  21     1270.14     1377.80    143.83 o 
  -6   8  21     2201.88     2463.19    155.60 o 
  -4   8  21       17.09      -11.83     82.92 o 
  -2   8  21       60.55      249.91     81.37 o 
   0   8  21        2.93      120.66     94.27 o 
 -15   9  21       96.69      198.15    128.17 o 
 -13   9  21        5.33      -78.26     90.93 o 
 -11   9  21      552.55      688.84    125.94 o 
  -9   9  21     1158.97     1108.38    145.80 o 
  -7   9  21      209.24      128.13     92.91 o 
  -5   9  21     2694.57     2984.81    177.08 o 
 -24   0  22      699.44      672.79    173.48 o 
 -22   0  22     7572.31     7561.38    413.85 o 
 -20   0  22    29269.85    28667.56    928.00 o 
 -18   0  22    12857.01    12709.39    540.29 o 
 -16   0  22     4268.77     3630.63    290.87 o 
 -14   0  22     9413.77     9715.73    469.22 o 
 -12   0  22     4009.16     4137.87    309.49 o 
 -10   0  22      722.05      490.82    156.67 o 
  -8   0  22       43.77        2.27    113.31 o 
  -6   0  22     2623.64     2158.00    241.92 o 
  -4   0  22     7531.91     7349.21    417.55 o 
  -2   0  22     6932.61     6927.02    410.68 o 
   0   0  22     3155.08     3767.70    309.04 o 
   2   0  22    25416.17    27399.67    676.00 o 
   4   0  22    17005.26    16871.32    852.69 o 
   6   0  22     4317.18     4308.90    257.78 o 
   8   0  22     3003.30     2805.74    334.98 o 
 -25   1  22     2553.36     2599.92    272.74 o 
 -23   1  22      350.76      407.45    112.33 o 
 -21   1  22      111.50      104.99     90.21 o 
 -19   1  22      237.05      278.38     97.68 o 
 -17   1  22        1.69      103.28     85.10 o 
 -15   1  22     1826.78     1401.77    145.21 o 
 -13   1  22        4.71      -23.37     97.56 o 
 -11   1  22      921.39     1215.27    181.10 o 
  -9   1  22      422.86      412.31    103.34 o 
  -7   1  22      194.15      165.61     96.89 o 
  -5   1  22      986.76     1042.31    136.21 o 
  -3   1  22      454.63      477.74    120.08 o 
  -1   1  22     1588.94     1643.63    160.13 o 
   1   1  22      613.53      556.15     87.93 o 
   3   1  22      474.37      644.16    108.32 o 
   5   1  22     2390.98     2405.23    142.58 o 
   7   1  22      860.36      789.73    322.94 o 
   9   1  22      586.95      351.75    231.89 o 
 -26   2  22     4259.63     4908.86    367.14 o 
 -24   2  22     5941.51     6699.62    414.36 o 
 -22   2  22     2925.44     3049.55    265.33 o 
 -20   2  22     3168.25     2991.44    194.45 o 
 -18   2  22      151.51      302.26    159.12 o 
 -16   2  22     2759.85     2608.23    183.65 o 
 -14   2  22    14774.30    14263.52    450.28 o 
 -12   2  22     4901.73     4896.98    278.88 o 
 -10   2  22    12707.34    12750.20    393.64 o 
  -8   2  22     6304.22     6620.70    280.78 o 
  -6   2  22     4722.25     4685.90    241.57 o 
  -4   2  22     9205.04     8512.80    316.97 o 
  -2   2  22     9456.18     8722.98    323.54 o 
   0   2  22     3703.47     3563.70    184.69 o 
   2   2  22     3442.41     3272.76    264.92 o 
   4   2  22     2353.74     2495.25    174.17 o 
   6   2  22     2454.76     2750.08    229.36 o 
   8   2  22     1829.93     2447.37    361.11 o 
 -27   3  22      747.63      664.85    205.84 o 
 -25   3  22      112.34      202.00    167.96 o 
 -23   3  22       30.01      135.75    145.37 o 
 -21   3  22        0.40       63.24     89.06 o 
 -19   3  22      247.86      190.80    158.35 o 
 -17   3  22      468.00      498.61    131.90 o 
 -15   3  22      517.32      383.32    107.85 o 
 -13   3  22        2.67      -32.49     81.97 o 
 -11   3  22     1823.59     1784.58    162.21 o 
  -9   3  22     2453.47     2301.60    245.01 o 
  -7   3  22     3468.07     3438.74    211.48 o 
  -5   3  22      243.47      278.95    104.52 o 
  -3   3  22      265.78      340.07    104.08 o 
  -1   3  22      931.31      963.66    142.80 o 
   1   3  22       34.81       16.73     80.31 o 
   3   3  22      344.02      271.73     97.98 o 
   5   3  22        0.02      -19.38    119.42 o 
   7   3  22      537.12      672.10    163.18 o 
 -26   4  22     3968.33     4325.47    374.67 o 
 -24   4  22     7006.76     7852.16    481.84 o 
 -22   4  22     6804.28     6312.99    417.97 o 
 -20   4  22     4691.85     4305.47    315.63 o 
 -18   4  22     2828.73     3314.01    211.46 o 
 -16   4  22     2115.07     2326.40    182.52 o 
 -14   4  22      347.96      318.98    104.61 o 
 -12   4  22      905.80      838.16    137.91 o 
 -10   4  22     6980.48     6257.96    274.35 o 
  -8   4  22    13440.01    13839.97    425.27 o 
  -6   4  22     9901.18     9770.57    377.74 o 
  -4   4  22     7062.94     7176.33    301.54 o 
  -2   4  22     8984.29     8827.94    336.32 o 
   0   4  22     4219.66     4240.59    204.56 o 
   2   4  22     3093.95     3067.66    184.15 o 
   4   4  22     3655.64     4385.51    282.99 o 
   6   4  22      154.41       48.65    141.73 o 
 -25   5  22       13.95        9.76    159.16 o 
 -23   5  22      367.03      497.14    196.48 o 
 -21   5  22       63.49      106.33    162.43 o 
 -19   5  22      217.25      105.12    127.77 o 
 -17   5  22     1140.12     1074.85    148.87 o 
 -15   5  22       18.28       41.28     95.19 o 
 -13   5  22     3144.05     2791.74    279.90 o 
 -11   5  22     2716.00     3060.11    211.62 o 
  -9   5  22       68.20     -128.39     85.60 o 
  -7   5  22      164.86       98.03    100.80 o 
  -5   5  22     1229.21     1142.67    118.87 o 
  -3   5  22     1787.42     1841.12    119.27 o 
  -1   5  22       96.63       73.92     65.36 o 
   1   5  22       35.05       84.98     67.47 o 
   3   5  22      963.46      956.05    118.07 o 
   5   5  22     1169.02     1094.95    124.84 o 
 -24   6  22     1118.85     1040.21    247.22 o 
 -22   6  22     3632.47     3397.50    354.42 o 
 -20   6  22     4331.38     4490.11    379.31 o 
 -18   6  22     6395.41     6397.81    779.39 o 
 -16   6  22     8607.01     9740.88    360.90 o 
 -14   6  22     3368.45     3693.86    236.01 o 
 -12   6  22     1985.84     2214.74    385.13 o 
 -10   6  22     6942.53     6677.89    303.18 o 
  -8   6  22     3268.04     3710.91    283.13 o 
  -6   6  22     2376.46     2014.46    148.61 o 
  -4   6  22      667.19      748.95    107.34 o 
  -2   6  22     1924.05     1916.70    166.72 o 
   0   6  22     4602.98     4960.93    171.91 o 
   2   6  22     3013.64     3335.11    174.71 o 
   4   6  22     8138.65     8160.17    263.21 o 
 -21   7  22       75.37     -182.24    141.14 o 
 -19   7  22       69.88       59.29    167.57 o 
 -17   7  22      105.74      184.11    119.89 o 
 -15   7  22       19.39       70.92     89.39 o 
 -13   7  22       11.51       53.18    114.92 o 
 -11   7  22        1.44      126.94     90.71 o 
  -9   7  22        1.67      -95.62     82.39 o 
  -7   7  22       79.62      184.21     92.32 o 
  -5   7  22       31.60      -53.64     75.83 o 
  -3   7  22       33.06       51.72     73.18 o 
  -1   7  22     2330.63     2400.97    136.70 o 
   1   7  22     2071.42     2060.49    152.30 o 
 -18   8  22     1098.98      700.41    162.20 o 
 -16   8  22     5489.78     6083.97    248.70 o 
 -14   8  22     3212.64     2837.75    181.21 o 
 -12   8  22     5548.74     5717.94    250.86 o 
 -10   8  22     5165.43     5808.01    242.38 o 
  -8   8  22     4895.08     5079.18    231.57 o 
  -6   8  22     2448.18     2177.74    168.83 o 
  -4   8  22      155.64      186.72     94.74 o 
  -2   8  22     1446.06     1765.59    130.03 o 
 -11   9  22      304.29      319.77    112.35 o 
  -9   9  22     1086.98      898.46    142.44 o 
 -27   1  23     1020.04     1150.29    221.29 o 
 -25   1  23      565.68      466.07    180.78 o 
 -23   1  23     1222.76     1157.57    147.50 o 
 -21   1  23     6535.35     6842.38    285.41 o 
 -19   1  23     1573.00     1528.34    157.19 o 
 -17   1  23     2866.08     2828.50    194.55 o 
 -15   1  23     9186.72     8990.28    326.48 o 
 -13   1  23     1194.11     1147.15    267.91 o 
 -11   1  23    26051.50    24869.56    610.74 o 
  -9   1  23     2347.11     2094.17    174.84 o 
  -7   1  23     2079.75     2073.87    518.25 o 
  -5   1  23     2616.87     2724.91    198.94 o 
  -3   1  23     2956.06     3020.85    279.26 o 
  -1   1  23     5128.13     4946.60    249.51 o 
   1   1  23     5872.52     6144.62    206.60 o 
   3   1  23     1951.50     2023.31    135.31 o 
   5   1  23     1827.83     2017.76    233.31 o 
   7   1  23     4632.11     4644.85    283.96 o 
 -26   2  23      662.15     1142.03    232.29 o 
 -24   2  23      881.70      911.17    212.85 o 
 -22   2  23      966.60     1110.78    147.07 o 
 -20   2  23        7.36      -10.02     88.25 o 
 -18   2  23       27.99       56.97     86.07 o 
 -16   2  23       22.08      -48.21     80.86 o 
 -14   2  23     1675.71     1449.95    153.57 o 
 -12   2  23     1931.66     1795.04    166.14 o 
 -10   2  23     2190.41     2229.70    181.37 o 
  -8   2  23       44.73      -99.51     82.50 o 
  -6   2  23       36.89        0.78     88.77 o 
  -4   2  23       82.22      241.13    102.13 o 
  -2   2  23      587.79      582.00    124.93 o 
   0   2  23     1143.43     1062.78    169.34 o 
   2   2  23      906.74     1031.62    130.33 o 
   4   2  23      975.07     1146.44    134.85 o 
   6   2  23       52.60      181.85    126.28 o 
 -27   3  23     4707.43     4736.30    385.97 o 
 -25   3  23     5952.78     5894.26    419.96 o 
 -23   3  23     8538.32     7767.08    455.31 o 
 -21   3  23     2132.51     2029.83    176.26 o 
 -19   3  23       34.06       15.63     85.90 o 
 -17   3  23      496.04      601.51    124.28 o 
 -15   3  23      352.63      206.13    102.86 o 
 -13   3  23      508.13      810.14    136.06 o 
 -11   3  23     9201.40     9220.96    855.98 o 
  -9   3  23     7419.96     7087.75    299.10 o 
  -7   3  23     9250.61     9705.52    405.51 o 
  -5   3  23    12978.50    12498.14    405.28 o 
  -3   3  23    10844.75    10734.49    376.76 o 
  -1   3  23     4787.67     4910.20    219.21 o 
   1   3  23     3230.74     3862.01    202.27 o 
   3   3  23      829.94     1016.97    132.95 o 
   5   3  23      405.96      402.46    152.79 o 
 -26   4  23     1008.01     1105.99    251.51 o 
 -24   4  23      123.70      255.15    186.58 o 
 -22   4  23      612.65      511.84    189.00 o 
 -20   4  23      170.67      108.49     97.61 o 
 -18   4  23      304.26      212.96    106.01 o 
 -16   4  23      788.48      753.55    136.33 o 
 -14   4  23     1166.48     1145.37    149.74 o 
 -12   4  23      120.31      282.27    114.65 o 
 -10   4  23      496.76      700.37    133.32 o 
  -8   4  23     1780.00     2095.74    183.66 o 
  -6   4  23      260.63       88.92    143.16 o 
  -4   4  23      384.17      432.61    116.78 o 
  -2   4  23      223.11      335.53    118.76 o 
   0   4  23       95.21       84.35     90.45 o 
   2   4  23     1163.60     1369.00    145.31 o 
   4   4  23       28.88        0.45    133.30 o 
 -25   5  23     1520.03     1591.33    273.87 o 
 -23   5  23     4176.04     4152.34    378.55 o 
 -21   5  23     3624.07     3960.42    363.89 o 
 -19   5  23     2459.30     2601.64    205.28 o 
 -17   5  23     5470.88     5636.72    299.52 o 
 -15   5  23     3418.01     3801.80    329.85 o 
 -13   5  23     8335.78     8439.66    337.04 o 
 -11   5  23     5582.84     5753.47    281.02 o 
  -9   5  23      879.71      963.34    151.38 o 
  -7   5  23       39.00       19.22    164.06 o 
  -5   5  23     1501.30     1646.09    176.31 o 
  -3   5  23     2417.35     2270.91    197.76 o 
  -1   5  23     4580.93     4916.33    232.19 o 
   1   5  23     2183.86     2270.34    183.81 o 
   3   5  23     3098.09     2540.17    426.56 o 
 -24   6  23     1198.71     1472.69    279.07 o 
 -22   6  23      342.41      497.04    214.52 o 
 -20   6  23      877.33     1313.78    261.53 o 
 -18   6  23      155.91      157.62    241.88 o 
 -16   6  23     4061.79     3612.79    236.76 o 
 -14   6  23     1754.83     1859.50    184.71 o 
 -12   6  23        0.61      -14.36     99.97 o 
 -10   6  23      198.30      127.80    135.54 o 
  -8   6  23     1046.10      990.84    186.82 o 
  -6   6  23       35.36      140.18    189.06 o 
  -4   6  23     2353.65     2362.76    176.31 o 
  -2   6  23      416.97      516.48    119.72 o 
   0   6  23      994.04      804.55    190.17 o 
   2   6  23       27.34       16.25    132.61 o 
 -21   7  23       24.74       28.24    168.00 o 
 -19   7  23      376.89      662.22    219.88 o 
 -17   7  23     5303.30     5444.05    292.49 o 
 -15   7  23     6096.50     5816.34    372.57 o 
 -13   7  23     6384.68     7060.27    675.91 o 
 -11   7  23     3985.84     4126.28    262.90 o 
  -9   7  23     2787.81     2702.66    341.27 o 
  -7   7  23     2328.76     2559.17    217.83 o 
  -5   7  23     1128.68     1464.64    132.57 o 
  -3   7  23      333.86      216.45     80.58 o 
  -1   7  23      709.07      907.71    120.83 o 
 -16   8  23      627.92      694.95    236.74 o 
 -14   8  23     1178.39     1139.77    330.15 o 
 -12   8  23       46.86      118.88    251.37 o 
 -10   8  23        6.69       17.19     92.08 o 
  -8   8  23      624.88      760.54    131.69 o 
  -6   8  23     1037.31     1078.40    128.17 o 
  -4   8  23      828.87      844.04    130.37 o 
 -26   0  24       28.35      143.72    153.35 o 
 -24   0  24       49.49       50.76    139.74 o 
 -22   0  24     3204.42     3611.23    304.77 o 
 -20   0  24     3620.68     3361.99    301.31 o 
 -18   0  24      136.28      404.99    150.95 o 
 -16   0  24    10691.70     9762.92    490.08 o 
 -14   0  24    14130.26    14723.45    633.68 o 
 -12   0  24    10524.51    10627.71    526.18 o 
 -10   0  24     2220.17     2158.53    259.17 o 
  -8   0  24        1.35      -81.93    121.83 o 
  -6   0  24     1275.81     1076.91    211.95 o 
  -4   0  24     5399.92     5441.33    373.67 o 
  -2   0  24      813.04      884.40    206.18 o 
   0   0  24     1098.54     1510.40    257.29 o 
   2   0  24      222.41      303.19    181.72 o 
   4   0  24      265.53      274.25    202.46 o 
   6   0  24     5580.33     6107.40    315.21 o 
 -27   1  24      425.10      129.84    158.42 o 
 -25   1  24      822.85      502.67    293.06 o 
 -23   1  24      517.41      585.65    162.35 o 
 -21   1  24     1968.18     1749.10    168.14 o 
 -19   1  24     2175.80     1905.75    175.06 o 
 -17   1  24      346.11      481.41    114.42 o 
 -15   1  24      462.67      471.30    118.65 o 
 -13   1  24     2174.50     2131.88    269.52 o 
 -11   1  24     1273.13     1140.85    151.33 o 
  -9   1  24      290.73      409.74    116.88 o 
  -7   1  24       97.58       96.43     95.46 o 
  -5   1  24        0.62       52.89     94.61 o 
  -3   1  24       55.25      156.81    106.02 o 
  -1   1  24       15.62       37.49     97.53 o 
   1   1  24     1730.43     1900.54    134.91 o 
   3   1  24      468.28      455.84    118.49 o 
   5   1  24       13.10       20.78     91.40 o 
 -28   2  24        4.72      364.58    190.25 o 
 -26   2  24      138.41       60.76    165.38 o 
 -24   2  24     1822.89     1532.49    169.49 o 
 -22   2  24      384.77      299.54    114.35 o 
 -20   2  24      313.51      310.69    110.31 o 
 -18   2  24        2.40       -5.93     89.45 o 
 -16   2  24       75.24      -64.30     79.20 o 
 -14   2  24      307.50      267.91    106.88 o 
 -12   2  24      713.12      606.38    126.59 o 
 -10   2  24       41.36      127.46    158.34 o 
  -8   2  24      165.94      234.06    106.21 o 
  -6   2  24     3146.89     3232.90    233.49 o 
  -4   2  24     2682.31     2163.00    193.26 o 
  -2   2  24     1563.48     1671.78    173.05 o 
   0   2  24      151.75       46.24     86.99 o 
   2   2  24       19.71       32.74     92.21 o 
   4   2  24      270.44       95.27     99.95 o 
 -27   3  24      876.56      885.00    227.76 o 
 -25   3  24       51.32       -3.56    144.00 o 
 -23   3  24       37.50        3.66    112.02 o 
 -21   3  24      521.54      733.01    150.74 o 
 -19   3  24       31.12      101.37    100.91 o 
 -17   3  24      151.95      103.80     95.14 o 
 -15   3  24      110.86       19.21     91.78 o 
 -13   3  24      318.96      201.12    101.62 o 
 -11   3  24      903.68      761.14    135.09 o 
  -9   3  24      427.24      254.25    108.33 o 
  -7   3  24       94.45       51.14    100.45 o 
  -5   3  24      165.46      114.73    102.37 o 
  -3   3  24      896.14      828.20    144.88 o 
  -1   3  24      251.51       79.90    102.52 o 
   1   3  24      552.90      559.86    117.30 o 
   3   3  24       60.49       -3.17     91.49 o 
   5   3  24      575.58      560.27    164.34 o 
 -26   4  24      453.45      269.03    197.35 o 
 -24   4  24     1144.80     1127.87    254.75 o 
 -22   4  24      163.47      281.87    185.43 o 
 -20   4  24      597.82      590.52    131.23 o 
 -18   4  24      337.17      210.54    113.82 o 
 -16   4  24        5.49       64.89     94.73 o 
 -14   4  24      945.88      760.86    141.76 o 
 -12   4  24      135.80      259.99    110.65 o 
 -10   4  24       37.07       -5.45    118.41 o 
  -8   4  24      438.74      510.70    127.70 o 
  -6   4  24      392.57      277.21    116.21 o 
  -4   4  24     1780.66     1507.13    170.64 o 
  -2   4  24      591.19      701.66    159.73 o 
   0   4  24      407.67      658.80    124.36 o 
   2   4  24       36.78       90.20     95.13 o 
   4   4  24       12.76      -97.04    156.85 o 
 -25   5  24      821.39     1009.57    255.91 o 
 -23   5  24      723.79      577.36    221.91 o 
 -21   5  24       70.64      147.92    169.60 o 
 -19   5  24       50.39       29.56    101.29 o 
 -17   5  24       49.32       38.92     99.21 o 
 -15   5  24      122.31      325.44    121.16 o 
 -13   5  24      501.08      578.36    139.79 o 
 -11   5  24       97.79      125.54    108.01 o 
  -9   5  24      445.26      268.92    118.23 o 
  -7   5  24      655.42      617.27    140.11 o 
  -5   5  24      797.21      945.48    153.99 o 
  -3   5  24      984.30     1013.75    139.32 o 
  -1   5  24      153.20      203.14    103.42 o 
   1   5  24       67.35       47.84    169.34 o 
 -22   6  24      278.92       54.81    178.85 o 
 -20   6  24       23.17      136.50    172.65 o 
 -18   6  24     1392.42     1385.12    179.69 o 
 -16   6  24     1594.44     1768.77    186.91 o 
 -14   6  24     1515.58     1303.05    172.51 o 
 -12   6  24     2051.27     2568.89    218.20 o 
 -10   6  24      347.11      371.48    143.05 o 
  -8   6  24        6.13     -141.16     94.11 o 
  -6   6  24      827.55      556.87    139.62 o 
  -4   6  24     1199.79     1343.57    153.14 o 
  -2   6  24       25.46       89.17    102.20 o 
   0   6  24        5.85       60.99    138.12 o 
 -19   7  24       61.07       37.51    182.31 o 
 -17   7  24      219.23      470.63    396.11 o 
 -15   7  24      956.27     1073.94    169.96 o 
 -13   7  24      418.45      517.18    290.03 o 
 -11   7  24      336.43      496.09    142.67 o 
  -9   7  24      147.15      281.31    122.64 o 
  -7   7  24      141.28       54.71    115.15 o 
  -5   7  24        3.80      -54.58     95.49 o 
  -3   7  24       82.19       64.69    105.17 o 
 -14   8  24      269.38      281.43    133.77 o 
 -12   8  24        5.85       45.10    121.31 o 
 -10   8  24       64.34      -82.09    122.55 o 
  -8   8  24      508.13      258.19    208.02 o 
 -27   1  25      990.57      366.89    185.76 o 
 -25   1  25      613.88      551.81    133.13 o 
 -23   1  25     3181.08     3249.37    223.41 o 
 -21   1  25     5269.16     5753.66    447.17 o 
 -19   1  25     6004.45     6780.23    900.66 o 
 -17   1  25      404.70      424.36    116.97 o 
 -15   1  25      824.10      926.05    146.90 o 
 -13   1  25     4368.83     4607.54    254.07 o 
 -11   1  25      241.96      228.65    157.30 o 
  -9   1  25     4725.69     4513.73    253.02 o 
  -7   1  25     2298.08     2862.23    476.51 o 
  -5   1  25     3334.48     3225.39    222.20 o 
  -3   1  25     5067.23     5228.34    299.10 o 
  -1   1  25     3262.11     3538.35    237.42 o 
   1   1  25     3437.99     3957.18    179.58 o 
   3   1  25     4267.46     4611.68    319.35 o 
 -26   2  25        0.97       74.54    162.81 o 
 -24   2  25      357.39      179.42    112.05 o 
 -22   2  25       18.52       -8.10    102.94 o 
 -20   2  25      534.72      615.03    150.37 o 
 -18   2  25       70.79       52.91    134.10 o 
 -16   2  25      257.19      222.04    111.90 o 
 -14   2  25     2359.77     2259.55    191.65 o 
 -12   2  25      112.27       96.32     96.47 o 
 -10   2  25        2.02     -119.12     91.99 o 
  -8   2  25       84.98      115.15    101.97 o 
  -6   2  25      270.36      184.20    153.57 o 
  -4   2  25      513.89      431.73    127.96 o 
  -2   2  25     1346.21     1232.57    283.42 o 
   0   2  25      337.52      191.11     96.71 o 
   2   2  25      270.14       74.88     97.25 o 
   4   2  25       19.42      147.02    127.12 o 
 -25   3  25        7.94       27.96    149.78 o 
 -23   3  25       33.49       84.85    105.95 o 
 -21   3  25      188.88      125.12    117.09 o 
 -19   3  25      123.55       71.87     98.80 o 
 -17   3  25      715.07      702.84    140.75 o 
 -15   3  25     3063.68     3509.35    459.86 o 
 -13   3  25     9426.50     9637.84    365.47 o 
 -11   3  25     7068.60     7364.05    323.01 o 
  -9   3  25    12347.11    11947.51    412.42 o 
  -7   3  25     3429.98     3944.43    245.28 o 
  -5   3  25      319.53      304.44    123.77 o 
  -3   3  25       73.25      139.01    247.15 o 
  -1   3  25       72.73       47.30     95.41 o 
   1   3  25       12.16       51.56     97.34 o 
   3   3  25      742.34      681.89    173.11 o 
 -24   4  25      695.44      555.12    208.12 o 
 -22   4  25        2.37      -16.65    100.42 o 
 -20   4  25       28.05       72.67    106.14 o 
 -18   4  25       93.76       79.20    104.83 o 
 -16   4  25      263.37       66.45    160.20 o 
 -14   4  25      969.74     1044.59    211.58 o 
 -12   4  25      497.56      483.78    131.32 o 
 -10   4  25      376.67      354.77    122.47 o 
  -8   4  25       61.56      -23.62    204.22 o 
  -6   4  25      330.67      338.04    123.43 o 
  -4   4  25      976.04     1441.66    236.48 o 
  -2   4  25      158.60       21.47     94.65 o 
   0   4  25      437.31      251.21    111.77 o 
   2   4  25      203.49      116.16    140.00 o 
 -23   5  25     1593.57     1441.81    268.94 o 
 -21   5  25     1883.33     2022.73    298.72 o 
 -19   5  25      671.28      650.50    143.52 o 
 -17   5  25      709.03      641.04    146.41 o 
 -15   5  25     1078.32     1398.21    179.07 o 
 -13   5  25      423.05      426.54    178.59 o 
 -11   5  25     1168.61      935.24    160.17 o 
  -9   5  25      320.07      264.21    120.65 o 
  -7   5  25     1210.74     1401.74    179.87 o 
  -5   5  25     1732.88     1942.81    198.82 o 
  -3   5  25     3507.00     3435.26    218.61 o 
  -1   5  25     3286.02     3414.60    209.96 o 
 -20   6  25      971.38     1174.47    257.56 o 
 -18   6  25      954.62      786.93    156.60 o 
 -16   6  25       26.32       76.16    109.96 o 
 -14   6  25      806.28      866.73    161.07 o 
 -12   6  25     1314.82     1525.78    184.75 o 
 -10   6  25     1092.03     1169.83    176.97 o 
  -8   6  25      436.27      477.17    139.29 o 
  -6   6  25        1.27      -17.41    113.15 o 
  -4   6  25      682.23      703.62    212.94 o 
  -2   6  25       27.68       52.48    103.43 o 
 -17   7  25     2697.15     2523.90    455.59 o 
 -15   7  25     2208.85     1966.09    484.13 o 
 -13   7  25      126.54      146.05    124.68 o 
 -11   7  25      527.97      735.02    252.87 o 
  -9   7  25     1013.65     1149.67    177.41 o 
  -7   7  25      598.33      643.48    153.81 o 
 -26   0  26     5941.35     6091.71    420.86 o 
 -24   0  26     2426.18     1823.50    260.99 o 
 -22   0  26     4169.26     4463.23    357.02 o 
 -20   0  26     8217.90     8595.51    490.35 o 
 -18   0  26     5147.31     5572.39    400.91 o 
 -16   0  26     5568.29     5314.47    382.53 o 
 -14   0  26    12239.29    12145.87    588.97 o 
 -12   0  26      184.67     -126.11    122.31 o 
 -10   0  26     9256.26     9003.08    501.41 o 
  -8   0  26       36.70      122.84    153.58 o 
  -6   0  26      193.58      421.37    175.44 o 
  -4   0  26     7388.84     7828.77    479.36 o 
  -2   0  26     4759.20     4286.88    366.53 o 
   0   0  26    14407.96    13785.08    474.84 o 
   2   0  26     7841.27     8601.90    883.26 o 
 -27   1  26      594.01      454.79    209.02 o 
 -25   1  26     1001.80      999.06    156.47 o 
 -23   1  26      513.09      564.16    136.75 o 
 -21   1  26      363.20      348.70    122.35 o 
 -19   1  26      351.16      159.63    108.43 o 
 -17   1  26      151.58      247.68    113.94 o 
 -15   1  26      271.09       62.78    107.93 o 
 -13   1  26       17.66      109.56    110.70 o 
 -11   1  26      273.41      329.83    117.63 o 
  -9   1  26       28.95       17.82    119.12 o 
  -7   1  26      236.61      134.02    104.87 o 
  -5   1  26      175.44       77.72    206.09 o 
  -3   1  26       54.74       11.84    110.62 o 
  -1   1  26       60.45      100.65     88.66 o 
   1   1  26       60.19       77.83     97.12 o 
 -26   2  26     1437.67     1617.03    273.36 o 
 -24   2  26      599.38      630.69    141.74 o 
 -22   2  26     1592.67     1486.80    191.75 o 
 -20   2  26     1783.34     1706.83    327.72 o 
 -18   2  26     2124.96     1987.13    190.11 o 
 -16   2  26     3416.42     2900.08    216.64 o 
 -14   2  26     5340.25     5554.10    444.37 o 
 -12   2  26     4627.75     4547.69    315.67 o 
 -10   2  26    17601.88    18056.39    531.18 o 
  -8   2  26     8734.83     8997.84    360.65 o 
  -6   2  26     2673.46     2796.60    219.82 o 
  -4   2  26     5132.29     4721.21    268.72 o 
  -2   2  26      883.97      787.83    165.92 o 
   0   2  26     1112.90     1266.60    273.23 o 
   2   2  26     1209.85     1208.36    180.67 o 
 -25   3  26      230.89       75.36    174.63 o 
 -23   3  26       78.24      201.66    118.63 o 
 -21   3  26       91.16       37.30    107.42 o 
 -19   3  26       90.41      -36.46    100.86 o 
 -17   3  26        2.21      -63.58     92.02 o 
 -15   3  26      332.70      369.08    124.77 o 
 -13   3  26     1114.16     1119.57    163.77 o 
 -11   3  26       63.36      117.65    110.26 o 
  -9   3  26      202.53      249.13    118.90 o 
  -7   3  26      447.61      440.12    130.75 o 
  -5   3  26       81.12      183.61    116.38 o 
  -3   3  26       88.37      -78.32    107.19 o 
  -1   3  26      164.36        5.84     96.05 o 
   1   3  26      195.58      153.72    175.55 o 
 -24   4  26     1097.84     1583.33    294.37 o 
 -22   4  26     1898.19     1811.68    277.73 o 
 -20   4  26     1280.21     1153.46    169.28 o 
 -18   4  26     2370.38     2718.74    224.28 o 
 -16   4  26     3673.82     3498.51    292.41 o 
 -14   4  26     6290.03     6566.45    310.58 o 
 -12   4  26     5097.48     5507.77    294.89 o 
 -10   4  26     6773.41     7096.85    358.88 o 
  -8   4  26     6449.63     6942.81    322.64 o 
  -6   4  26     1506.92     1568.63    192.22 o 
  -4   4  26     2079.24     2043.55    204.21 o 
  -2   4  26      496.53      375.92    140.21 o 
   0   4  26      261.12      259.91    150.00 o 
 -21   5  26     1027.50     1278.05    182.83 o 
 -19   5  26     1807.13     1503.68    184.78 o 
 -17   5  26      357.48      428.54    131.99 o 
 -15   5  26       38.82      -77.08    104.48 o 
 -13   5  26      153.93      259.30    122.10 o 
 -11   5  26      138.96       20.30    109.02 o 
  -9   5  26      384.03      263.91    122.64 o 
  -7   5  26      342.40      346.62    131.96 o 
  -5   5  26       19.74      183.87    124.73 o 
  -3   5  26      264.32      191.51    109.72 o 
 -20   6  26     5306.62     6462.70    493.73 o 
 -18   6  26     5544.28     5187.09    294.46 o 
 -16   6  26     3181.65     3209.65    245.88 o 
 -14   6  26     1311.17     1699.19    205.02 o 
 -12   6  26     1691.71     1658.27    263.01 o 
 -10   6  26      149.45      320.59    137.89 o 
  -8   6  26      816.88      860.48    163.39 o 
  -6   6  26      632.44      408.28    139.82 o 
 -13   7  26      162.19      126.90    157.58 o 
 -11   7  26       78.35      131.44    126.46 o 
 -25   1  27      198.82      176.31    156.01 o 
 -23   1  27     6050.66     6185.61    305.00 o 
 -21   1  27     3619.32     3234.74    227.51 o 
 -19   1  27     2731.97     2717.59    387.20 o 
 -17   1  27     5446.07     5357.54    502.00 o 
 -15   1  27     3878.48     3693.65    244.36 o 
 -13   1  27     1791.59     1864.78    192.01 o 
 -11   1  27     1351.19     1385.87    241.30 o 
  -9   1  27      664.41      431.43    129.07 o 
  -7   1  27       47.93       23.18    180.69 o 
  -5   1  27      323.09      435.86    129.78 o 
  -3   1  27     1776.03     2076.41    202.85 o 
  -1   1  27     4361.50     4232.15    194.60 o 
   1   1  27     3804.21     4112.94    226.84 o 
 -24   2  27        0.05      -71.55    214.32 o 
 -22   2  27      156.51      261.38    189.51 o 
 -20   2  27      651.63      677.48    146.89 o 
 -18   2  27     1866.50     1643.20    210.87 o 
 -16   2  27       77.24      -41.25    125.06 o 
 -14   2  27      495.37      428.45    132.26 o 
 -12   2  27       62.17       83.05    106.79 o 
 -10   2  27      119.47       71.87    107.24 o 
  -8   2  27     1399.39     1299.35    330.42 o 
  -6   2  27        7.07        9.58    105.84 o 
  -4   2  27      163.19      289.94    145.38 o 
  -2   2  27     1308.30     1377.24    155.46 o 
   0   2  27       35.12      -20.10     95.32 o 
 -23   3  27     2368.46     2545.13    220.75 o 
 -21   3  27      573.24      588.60    183.47 o 
 -19   3  27       48.34      196.50    122.06 o 
 -17   3  27       51.36      -56.24    100.05 o 
 -15   3  27      313.21      184.20    119.28 o 
 -13   3  27     5383.14     4737.16    274.39 o 
 -11   3  27     6476.67     6437.87    317.80 o 
  -9   3  27     3589.91     4159.06    264.21 o 
  -7   3  27     2221.45     2436.12    214.78 o 
  -5   3  27     4897.80     5167.04    292.02 o 
  -3   3  27     1241.29     1094.52    175.56 o 
  -1   3  27      309.37      291.31    114.46 o 
 -22   4  27       26.58        5.61    106.80 o 
 -20   4  27      233.20      224.25    128.24 o 
 -18   4  27      446.36      494.79    140.49 o 
 -16   4  27       27.50      -23.46    113.39 o 
 -14   4  27      426.72      480.08    143.03 o 
 -12   4  27      919.80      820.70    162.57 o 
 -10   4  27       36.93      218.08    170.63 o 
  -8   4  27      304.01      226.19    127.29 o 
  -6   4  27      358.65      367.63    162.50 o 
  -4   4  27       73.39       12.18    115.59 o 
  -2   4  27       14.97      104.46    104.61 o 
 -21   5  27     1447.18     1236.09    184.75 o 
 -19   5  27     3777.21     4116.93    271.26 o 
 -17   5  27     2544.07     2626.51    233.63 o 
 -15   5  27      658.82      563.35    153.95 o 
 -13   5  27      904.50     1282.22    391.55 o 
 -11   5  27     2010.45     1919.87    210.35 o 
  -9   5  27      988.41      939.96    174.51 o 
  -7   5  27       63.32       93.37    115.86 o 
  -5   5  27       27.55      166.89    121.01 o 
 -16   6  27     1523.51     1439.57    201.85 o 
 -14   6  27      338.58      340.06    138.37 o 
 -12   6  27       23.07      -13.18    124.05 o 
 -10   6  27     1117.19      986.29    212.06 o 
  -8   6  27       77.57       84.19    118.51 o 
 -24   0  28      284.35      318.74    178.69 o 
 -22   0  28      334.13      294.05    189.19 o 
 -20   0  28      184.62      281.94    189.81 o 
 -18   0  28      759.59      917.78    230.26 o 
 -16   0  28     2682.07     2052.76    286.35 o 
 -14   0  28      160.95      173.38    176.38 o 
 -12   0  28      300.84      116.77    170.97 o 
 -10   0  28      220.06      185.11    176.15 o 
  -8   0  28     4248.99     5129.48    412.94 o 
  -6   0  28     3114.15     3013.87    341.63 o 
  -4   0  28       80.02      119.58    156.32 o 
  -2   0  28       98.71      182.39    194.77 o 
 -23   1  28      795.77      691.67    154.43 o 
 -21   1  28     1924.51     1999.24    489.34 o 
 -19   1  28     1265.91     1173.86    172.02 o 
 -17   1  28      116.84       22.47    114.25 o 
 -15   1  28      432.70      583.52    146.94 o 
 -13   1  28     1951.06     1918.95    200.06 o 
 -11   1  28     1159.48     1519.98    375.77 o 
  -9   1  28     1202.68     1185.03    179.53 o 
  -7   1  28       13.87       81.63    114.39 o 
  -5   1  28       25.36      101.49    114.08 o 
  -3   1  28      136.63      220.67    127.95 o 
 -24   2  28      511.39      615.42    149.44 o 
 -22   2  28       54.24      -71.44    112.23 o 
 -20   2  28      321.80      375.09    130.63 o 
 -18   2  28      711.10      967.71    211.50 o 
 -16   2  28     1168.02     1168.40    174.88 o 
 -14   2  28      127.62       28.93    109.16 o 
 -12   2  28      816.62      931.92    163.61 o 
 -10   2  28      137.23      272.44    127.27 o 
  -8   2  28       88.51      -16.37    112.20 o 
  -6   2  28      104.94      -48.59    103.97 o 
  -4   2  28      707.72      555.36    191.53 o 
  -2   2  28        5.59      -18.53    103.31 o 
 -23   3  28       92.59       71.89    125.03 o 
 -21   3  28      517.97      179.74    129.29 o 
 -19   3  28        7.74       28.47    113.03 o 
 -17   3  28        3.82       55.85    114.08 o 
 -15   3  28      916.98      993.07    167.33 o 
 -13   3  28       43.07      210.25    128.00 o 
 -11   3  28      179.28      154.51    125.27 o 
  -9   3  28      294.99      439.30    142.43 o 
  -7   3  28        6.23      -49.48    111.55 o 
  -5   3  28       79.94       28.61    116.00 o 
  -3   3  28      619.68      700.25    138.68 o 
 -20   4  28     1546.29     1633.46    201.76 o 
 -18   4  28      237.57      145.57    165.98 o 
 -16   4  28      831.00      949.45    174.92 o 
 -14   4  28      261.95      385.72    141.46 o 
 -12   4  28       85.20       45.69    122.30 o 
 -10   4  28        3.94      -30.12    113.72 o 
  -8   4  28      183.08      308.01    131.79 o 
  -6   4  28      100.64       99.94    125.71 o 
 -17   5  28     1284.55     1479.18    198.33 o 
 -15   5  28       54.52       24.94    123.67 o 
 -13   5  28        0.41      -24.51    122.62 o 
 -11   5  28      512.12      518.76    201.45 o 
  -9   5  28      288.66      351.15    147.29 o 
 -23   1  29      902.94      973.13    171.53 o 
 -21   1  29     3278.68     3553.61    254.65 o 
 -19   1  29     3016.27     2851.96    236.24 o 
 -17   1  29       41.92      -44.60    109.69 o 
 -15   1  29     1551.01     1385.43    190.70 o 
 -13   1  29     1102.72     1171.82    180.44 o 
 -11   1  29      714.78     1005.31    172.85 o 
  -9   1  29     4103.82     4412.02    286.19 o 
  -7   1  29     3293.44     4164.50    275.53 o 
  -5   1  29     1280.53     1690.40    356.55 o 
 -22   2  29      649.87      441.33    144.76 o 
 -20   2  29      166.46       65.92    123.28 o 
 -18   2  29      122.92      182.21    130.52 o 
 -16   2  29      437.38      296.31    130.74 o 
 -14   2  29      146.09      318.54    130.55 o 
 -12   2  29       28.13      119.75    121.78 o 
 -10   2  29     1485.20     1315.58    191.16 o 
  -8   2  29      740.38      681.91    156.92 o 
  -6   2  29      223.17      250.53    139.40 o 
 -21   3  29     2765.56     2559.40    234.74 o 
 -19   3  29     1190.84     1135.99    191.69 o 
 -17   3  29     3396.14     3122.02    247.29 o 
 -15   3  29     3024.34     2919.40    475.15 o 
 -13   3  29     4692.21     4275.21    282.23 o 
 -11   3  29      850.21     1173.00    229.34 o 
  -9   3  29     1360.50     1424.60    200.73 o 
  -7   3  29      309.42      458.46    148.77 o 
 -18   4  29       42.07       29.82    249.71 o 
 -16   4  29     1545.82     1487.07    260.83 o 
 -14   4  29       28.51       59.86    155.33 o 
 -12   4  29      811.30      918.03    180.48 o 
 -10   4  29     1720.63     1600.36    223.84 o 
 -20   0  30     2459.87     2634.07    339.90 o 
 -18   0  30      957.03     1424.75    286.71 o 
 -16   0  30     5465.99     5549.41    443.44 o 
 -14   0  30      166.26      169.96    173.13 o 
 -12   0  30      856.91      526.51    216.25 o 
 -10   0  30     5691.45     5897.60    464.89 o 
  -8   0  30     3230.98     4060.77    405.39 o 
 -21   1  30      110.86      -80.62    113.21 o 
 -19   1  30       71.32      -28.40    116.65 o 
 -17   1  30      962.56     1109.49    180.84 o 
 -15   1  30      977.36      859.54    172.30 o 
 -13   1  30        0.98      -84.57    116.51 o 
 -11   1  30        2.85       60.51    120.72 o 
  -9   1  30      566.93      350.35    146.66 o 
  -7   1  30      237.80      297.08    143.54 o 
 -20   2  30     1711.55     1607.81    206.47 o 
 -18   2  30      351.20      425.15    153.63 o 
 -16   2  30     2115.54     1846.08    215.19 o 
 -14   2  30     1623.41     1979.87    432.01 o 
 -12   2  30     2208.59     2333.08    226.72 o 
 -10   2  30     8247.18     8707.00    392.48 o 
  -8   2  30     3090.17     3304.01    260.84 o 
 -17   3  30      344.04      232.42    141.11 o 
 -15   3  30     2218.49     2442.58    354.70 o 
 -13   3  30      107.37       86.80    124.03 o 
 -11   3  30      117.53      167.94    133.56 o 
 -15   1  31      246.15      -36.17    212.81 o 
 -13   1  31      586.30      810.46    180.43 o 
                                                 
